# Supplementary material for: A Computational Model Associating Learning Process, Word Attributes, and Age of Acquisition
Source: PLoS One. 2013 Nov 1;8(11):e76242. doi: 10.1371/journal.pone.0076242 (PMC3815221; doi:10.1371/journal.pone.0076242)
Supplement: Table S1 — The list of the estimated parameters in the computational models of word learning and AoA distributions. (XLSX) [file pone.0076242.s002.xlsx]

## Sheet: Parameters
			N, D, and d respectively indicate accumulation, change of learning rate, and base learning rate in the Weibull-gamma model.
			a and b indicate slope and intercept parameters in the logistic model
		Learning model	Cumulative-and-rate			rate-change			cumulative				logistic
		Distributions	Weibull			gamma			Weibull-gamma				Logistic
Words	Category		Log-likelihood	log( d )	log( d )	Log-likelihood	log( d )	log( N )	Log-likelihood	log( d )	log( d )	log( N )	Log-likelihood	a	b
I	Pronouns		-158.1	1.358	-3.2484	-142.95	2.4421	-0.72839	-140.32	7.1166	-2.3582	72.094	-161.32	-5.5894	0.23925
TV	Furniture and Rooms		-189.89	1.3861	-3.0917	-160.69	2.7489	-0.26464	-156.25	7.5438	-2.3773	78.301	-172.2	-6.2499	0.31203
a	Quantifiers and Articles		-135.98	1.5039	-3.3887	-129.73	2.4728	-0.86054	-129.7	2.1499	0.17637	-1.5356	-139.5	-6.4031	0.23502
a lot	Quantifiers and Articles		-179.06	1.9633	-3.4083	-175.66	3.1612	-0.21511	-172.35	1.2862	1.0758	-2.9524	-180.71	-9.7241	0.33975
after	Words about Time		-145.23	1.8861	-3.4178	-123.6	3.052	-0.33045	-122.52	7.0074	-2.0409	50.569	-152.49	-9.076	0.31555
airplane	Vehicles (Real or Toy)		-135.04	1.1803	-2.9883	-119.58	2.4565	-0.45467	-117.43	6.4618	-1.9589	42.935	-118.92	-5.2278	0.29196
all	Quantifiers and Articles		-138.37	1.6064	-3.3177	-147.73	2.7309	-0.52513	-137.93	0.28268	1.4143	-3.2392	-136.83	-7.044	0.27565
all gone	Descriptive Words		-227.43	0.88463	-2.938	-204.49	1.8988	-0.96122	-191.66	7.3176	-2.6389	99.615	-211.63	-3.6991	0.22362
alligator	Animals (Real or Toy)		-138.14	1.6063	-3.2929	-138.14	2.7923	-0.43447	-133.33	0.91851	1.0301	-2.9341	-128.75	-7.1403	0.2869
am	Helping Verbs		-126.71	1.8722	-3.4095	-130.41	3.0003	-0.37516	-124.11	0.74558	1.3361	-3.2017	-126.12	-8.9691	0.31457
an	Quantifiers and Articles		-79.012	2.0492	-3.5496	-72.451	3.0104	-0.55676	-71.368	7.8366	-2.5222	94.048	-87.469	-10.725	0.32575
and	Connecting Words		-183.75	1.7276	-3.3548	-178.44	2.8889	-0.41315	-175.81	1.3208	0.87401	-2.772	-180.01	-7.9069	0.29584
animal	Animals (Real or Toy)		-154.01	1.4082	-3.2584	-125.73	2.5385	-0.64333	-120.27	7.5366	-2.5216	90.665	-149.43	-5.9356	0.25066
ankle	Body Parts		-87.561	1.549	-3.4775	-85.247	2.4075	-1.0369	-85.176	1.8254	0.33247	-2.1418	-93.576	-6.7607	0.22675
another	Quantifiers and Articles		-159.7	1.6527	-3.4045	-169.04	2.6517	-0.70988	-159.66	0.094289	1.582	-3.383	-158.56	-7.34	0.26219
ant	Animals (Real or Toy)		-221.77	1.2574	-3.2821	-203.52	2.2315	-0.97129	-198.44	7.5154	-2.6713	105.5	-223.25	-5.0739	0.21177
any	Quantifiers and Articles		-144.51	1.9673	-3.4066	-117.64	3.2152	-0.15576	-116.24	7.076	-1.987	48.249	-150.92	-9.7667	0.34192
apple	Food and Drink		-150.81	1.0993	-2.9105	-131.82	2.387	-0.4533	-125.94	7.4617	-2.4697	85.368	-133.1	-5.0006	0.30099
applesauce	Food and Drink		-211.41	1.5329	-3.2782	-187.8	2.7167	-0.49066	-185.64	7.0055	-2.1728	58.346	-210.29	-6.6485	0.27263
are	Helping Verbs		-209.21	1.9547	-3.4329	-228.91	3.0434	-0.36905	-208.9	-0.30695	2.209	-3.4696	-207.4	-9.6298	0.32814
arm	Body Parts		-236.45	1.4585	-3.117	-204.4	2.8523	-0.18751	-200	7.6655	-2.3933	80.917	-220.98	-6.654	0.32271
asleep	Descriptive Words		-180.81	1.5498	-3.269	-172.92	2.7399	-0.45874	-172.64	1.9899	0.39443	-1.8689	-184.78	-6.7212	0.27774
aunt	People		-102.37	1.4079	-3.2924	-77.756	2.486	-0.73237	-72.918	7.7044	-2.6412	104.91	-100.39	-5.899	0.24064
awake	Descriptive Words		-191.34	1.7858	-3.3184	-172.52	3.077	-0.18356	-172.26	2.2244	0.45415	-1.8572	-187.6	-8.41	0.32576
baa baa	Sound Effects and Animal Sounds		-132.29	0.12407	-2.8485	-132.03	0.24937	-2.5655	-130.36	6.8238	-3.215	167.34	-134.87	-1.0509	0.092703
baby	People		-144.63	0.58982	-2.6317	-140.82	1.3941	-1.1826	-137.46	7.885	-3.0874	170.3	-140.95	-2.5262	0.21556
babysitter	People		-166.48	1.7694	-3.4889	-161.01	2.7158	-0.75496	-160.89	2.1016	0.3505	-1.994	-173.12	-8.2656	0.27006
backyard	Outside Things		-133.42	1.7274	-3.3275	-122.42	2.9497	-0.31985	-121.2	1.7533	0.64803	-2.3677	-128.66	-7.9452	0.30582
bad	Descriptive Words		-194.03	1.3226	-3.2448	-175.8	2.3902	-0.77509	-172.78	7.1808	-2.4153	77.242	-190.56	-5.4422	0.23452
ball	Toys		-149.64	0.35605	-2.2963	-148.71	0.93492	-1.3372	-147.11	7.7125	-3.1297	174.1	-148.83	-1.645	0.21509
balloon	Toys		-179.67	0.91912	-2.8448	-174.42	2.0161	-0.7574	-173.1	6.6113	-2.213	57.703	-174.56	-3.9366	0.25827
banana	Food and Drink		-226.39	0.87014	-2.8617	-222.87	1.8778	-0.90807	-221.81	6.8353	-2.3954	72.25	-225.18	-3.5745	0.23417
basement	Furniture and Rooms		-163.85	1.4706	-3.6072	-146.68	2.2098	-1.3787	-139.69	8.1587	-3.1062	178.66	-184.22	-6.5627	0.19725
basket	Small Household Items		-134.08	1.4135	-3.2943	-100.97	2.5055	-0.71458	-92.757	8.0415	-2.7998	129.03	-134.58	-5.9315	0.24145
bat	Toys		-143.04	1.3231	-3.3222	-130.52	2.2817	-0.96763	-128.37	7.1946	-2.4997	84.41	-145.93	-5.3912	0.21476
bath	Games and Routines		-177.67	1.0139	-2.9327	-169.35	2.146	-0.70907	-167.65	7.1165	-2.4214	77.322	-169.32	-4.2985	0.25753
bathroom	Furniture and Rooms		-210.28	1.6265	-3.2029	-192.92	3.0107	-0.11943	-192.7	2.4049	0.30948	-1.3729	-204.01	-7.5277	0.3316
bathtub	Furniture and Rooms		-174.98	1.3774	-3.1496	-157.36	2.6271	-0.44207	-155.92	6.3956	-1.8797	38.857	-167.66	-5.9333	0.28023
be	Helping Verbs		-141.97	1.8228	-3.4674	-141.46	2.817	-0.63051	-140.06	1.1158	1.013	-3.0534	-148.19	-8.5957	0.28541
beach	Places to Go		-272.35	1.4017	-3.2749	-261.7	2.4739	-0.72652	-260.88	5.9483	-1.7645	31.558	-277.17	-5.8002	0.24076
beads	Clothing		-144.49	1.0181	-3.5458	-135.88	1.6038	-1.8832	-130.07	8.0376	-3.3315	221.46	-158.74	-4.2449	0.14112
beans	Food and Drink		-227.88	1.2332	-3.2679	-193.43	2.237	-0.94884	-180.19	8.2346	-3.0207	165.7	-232.73	-4.9752	0.21124
bear	Animals (Real or Toy)		-126.15	0.91562	-2.99	-120.32	1.8638	-1.0407	-118.53	7.0429	-2.5384	86.304	-122.96	-3.6282	0.20982
because	Connecting Words		-152.54	1.8503	-3.4479	-159.3	2.8791	-0.54601	-152.27	0.30904	1.6103	-3.3831	-154.62	-8.7941	0.29711
bed	Furniture and Rooms		-216.41	1.4686	-3.0791	-158.4	2.9691	-0.035639	-148.84	7.5921	-2.289	71.908	-168.56	-7.1102	0.35689
bedroom	Furniture and Rooms		-178.63	1.7112	-3.2747	-194.84	2.989	-0.22148	-178.56	0.1075	1.6392	-3.2499	-186.24	-7.8265	0.31819
bee	Animals (Real or Toy)		-167.74	1.1469	-3.1108	-149.48	2.2359	-0.7894	-144.63	7.4183	-2.5722	94.151	-157.19	-4.6946	0.23477
before	Words about Time		-136.28	2.0495	-3.5145	-133.58	3.0605	-0.46101	-133.52	2.3645	0.39852	-1.9344	-143.02	-10.606	0.33248
belly button	Body Parts		-152.55	1.0368	-3.0669	-151.47	2.026	-0.95339	-151.24	1.1865	0.41707	-2.2231	-152.88	-4.0856	0.21626
belt	Clothing		-224.22	1.3665	-3.2902	-192.61	2.4286	-0.78564	-182.94	7.3787	-2.5046	87.123	-231.77	-5.6282	0.23086
bench	Furniture and Rooms		-138.98	1.8076	-3.5247	-156.96	2.6353	-0.8975	-132.54	-2.8588	4.5908	-3.5728	-132.52	-8.6684	0.27335
better	Descriptive Words		-125.68	1.6272	-3.3458	-123.12	2.7349	-0.55319	-121.06	1.1739	0.87029	-2.8217	-125.36	-7.1798	0.27275
bib	Clothing		-225.49	1.15	-3.1812	-193.71	2.184	-0.91105	-181.22	7.6909	-2.7495	117.19	-220.9	-4.639	0.21648
bicycle	Vehicles (Real or Toy)		-184.07	1.312	-3.0835	-165.05	2.5994	-0.40387	-162.99	7.1167	-2.237	63.674	-170.36	-5.744	0.29067
big	Descriptive Words		-292.48	1.4437	-3.141	-227.54	2.8278	-0.23541	-214.66	7.5331	-2.3412	75.256	-248.15	-6.6388	0.31459
bird	Animals (Real or Toy)		-76.781	0.86591	-2.8079	-72.053	1.9276	-0.81181	-70.647	7.3882	-2.6312	99.912	-72.095	-3.7109	0.25352
bite	Action Words		-226.48	1.193	-3.1223	-204.41	2.3174	-0.72039	-198.84	7.7951	-2.7234	115.73	-213.18	-4.9433	0.24333
black	Descriptive Words		-165.31	1.628	-3.3642	-165.77	2.6968	-0.61368	-163.3	0.89371	1.0287	-3.0209	-170.87	-7.1328	0.26571
blanket	Small Household Items		-168.95	1.3269	-3.0526	-141.72	2.6893	-0.28568	-137.95	7.7534	-2.502	91.693	-143.4	-6.0403	0.31399
block	Toys		-193.02	1.1653	-3.1299	-175.9	2.2444	-0.80007	-171	7.8828	-2.8057	127.37	-187.75	-4.7303	0.23189
blow	Action Words		-247.05	1.53	-3.2411	-211.75	2.7886	-0.37851	-206.7	7.5905	-2.4183	82.073	-238.27	-6.7445	0.28747
blue	Descriptive Words		-183.27	1.4128	-3.2441	-139.92	2.5891	-0.5772	-129.57	7.8629	-2.6531	108.5	-173.63	-6.0244	0.25818
boat	Vehicles (Real or Toy)		-160.44	1.1099	-2.9859	-142.31	2.3156	-0.59173	-137.87	7.3045	-2.4445	81.306	-142.26	-4.8097	0.27099
book	Toys		-239.83	0.74429	-2.7649	-230.81	1.6959	-1.0045	-224.77	7.6928	-2.8809	134.5	-231.55	-3.1849	0.23047
boots	Clothing		-232.33	1.3526	-3.1924	-182.96	2.5659	-0.54555	-170.6	7.6404	-2.5389	93.686	-210.08	-5.8142	0.26361
bottle	Small Household Items		-129.05	0.68614	-2.8589	-125.93	1.4589	-1.3204	-124.2	7.1549	-2.7579	110.09	-127.1	-2.7066	0.18535
bowl	Small Household Items		-225.02	1.4808	-3.1723	-188.5	2.8123	-0.28265	-183.03	7.4392	-2.3132	72.11	-209.99	-6.6173	0.30339
box	Small Household Items		-159.79	1.2844	-3.1674	-147.97	2.4156	-0.66904	-147.18	5.4477	-1.5165	21.765	-155.43	-5.3103	0.24816
boy	People		-174.41	1.3352	-3.1589	-149.09	2.5446	-0.53284	-144.12	7.4129	-2.4296	81.117	-164.75	-5.6708	0.2662
bread	Food and Drink		-163.47	1.4732	-3.1388	-119.74	2.8635	-0.19803	-113.39	7.7909	-2.4543	87.63	-135	-6.7613	0.32051
break	Action Words		-281.55	1.6437	-3.2343	-236.9	3.0145	-0.14865	-232.43	7.305	-2.1603	60.214	-266.68	-7.6113	0.3245
breakfast	Games and Routines		-131.7	1.4721	-3.2144	-123.65	2.6923	-0.44554	-123.03	1.737	0.49487	-2.0959	-125.86	-6.3719	0.27998
bring	Action Words		-136.4	1.6936	-3.3375	-113.48	2.8912	-0.3878	-113.01	4.512	-0.83951	7.1787	-134.03	-7.6927	0.29376
broken	Descriptive Words		-359.21	1.605	-3.1758	-260.78	3.104	0.0019384	-244.06	7.7241	-2.3078	74.559	-300.28	-7.7885	0.35338
broom	Small Household Items		-181.24	1.4249	-3.1949	-156.6	2.6576	-0.4586	-153.23	7.0522	-2.2031	60.752	-173.85	-6.1364	0.27603
brother	People		-156.88	1.2946	-3.4351	-165.9	2.0501	-1.3332	-155.07	-0.80971	1.9527	-3.5765	-152.1	-5.3246	0.19013
brown	Descriptive Words		-171.83	1.6439	-3.3985	-154.62	2.6969	-0.65251	-152.32	6.9267	-2.1772	57.771	-182.57	-7.2566	0.261
brush	Small Household Items		-193.44	1.2872	-3.1537	-161.92	2.471	-0.6001	-154.13	7.2403	-2.3778	75.015	-179.09	-5.4331	0.2573
bubbles	Toys		-143.85	1.0003	-2.9453	-133.56	2.1054	-0.76094	-130.26	7.0885	-2.4303	77.71	-136.26	-4.1857	0.24857
bucket	Small Household Items		-221.62	1.4385	-3.3464	-195.74	2.4632	-0.81597	-188.56	7.4357	-2.5335	90.418	-232.82	-6	0.23103
bug	Animals (Real or Toy)		-179.99	1.2859	-3.1035	-140.24	2.552	-0.47056	-129.81	7.6162	-2.5109	90.811	-156.43	-5.5981	0.27828
build	Action Words		-153.89	1.8152	-3.344	-140.54	3.0698	-0.22166	-139.58	1.9464	0.609	-2.2448	-151.25	-8.5905	0.32342
bump	Action Words		-140.96	1.4276	-3.2958	-129.28	2.4912	-0.73287	-128.35	6.3304	-1.9531	41.438	-145.19	-5.9455	0.24111
bunny	Animals (Real or Toy)		-238.14	1.1566	-3.0399	-207.42	2.366	-0.59308	-197.9	7.6824	-2.6191	102.5	-214.48	-4.9853	0.26597
bus	Vehicles (Real or Toy)		-224.21	1.3323	-3.1165	-192.89	2.61	-0.4258	-187.21	7.3802	-2.3699	75.93	-202.4	-5.8319	0.28531
but	Connecting Words		-128.39	2.1233	-3.4876	-136.11	3.1914	-0.30064	-128.36	0.13347	2.0108	-3.4702	-129.93	-11.257	0.36059
butter	Food and Drink		-224.21	1.59	-3.2036	-180.54	2.9713	-0.15835	-176.44	7.4751	-2.2596	68.498	-201.23	-7.3522	0.32444
butterfly	Animals (Real or Toy)		-143.09	1.5037	-3.2154	-113.92	2.7784	-0.36092	-112.16	6.8426	-2.0435	49.689	-124.05	-6.6767	0.2926
buttocks	Body Parts		-148.77	1.3513	-3.1289	-125.35	2.6161	-0.43209	-121.76	7.4742	-2.4177	80.836	-137.21	-5.8518	0.28261
button	Clothing		-228.68	1.1929	-3.1322	-209.11	2.298	-0.74947	-203.19	8.2362	-2.9559	155.28	-224.31	-4.8706	0.23765
buy	Action Words		-183.49	1.8045	-3.3353	-198.39	3.0316	-0.25119	-182.12	0.39266	1.5332	-3.2398	-176.04	-8.5124	0.32339
bye	Games and Routines		-104.61	0.16817	-2.2456	-105.03	0.39522	-1.8169	-100.2	-3.3023	1.9312	-3.4534	-104.23	-0.7748	0.15548
cake	Food and Drink		-138.8	1.496	-3.1542	-104.09	2.8702	-0.20691	-100.99	7.5975	-2.3594	77.363	-113.98	-6.8412	0.31897
call on phone	Games and Routines		-204.61	1.3007	-3.2197	-184.78	2.3876	-0.75074	-181.56	7.2606	-2.4491	80.96	-196.46	-5.3707	0.23783
camera	Small Household Items		-173.05	1.6722	-3.2843	-177.5	2.9153	-0.30424	-170.12	0.70836	1.2205	-3.0516	-172.4	-7.5656	0.30535
camping	Places to Go		-126.63	1.7206	-3.527	-104.92	2.641	-0.8677	-99.064	8.7416	-3.1556	201.65	-144.33	-7.9739	0.25229
can (action)	Helping Verbs		-164.95	1.786	-3.3665	-177.58	2.9355	-0.38454	-164.73	0.20048	1.6403	-3.3228	-165.16	-8.2755	0.30453
can (item)	Small Household Items		-171.98	1.5586	-3.3462	-169.1	2.6188	-0.66768	-168.49	1.4636	0.6358	-2.5306	-179.02	-6.6838	0.2548
candy	Food and Drink		-148.74	1.4505	-3.1488	-136.83	2.7654	-0.30482	-136.4	1.9835	0.39425	-1.7455	-133.78	-6.4693	0.30409
car	Vehicles (Real or Toy)		-174.83	0.93685	-2.8402	-163.96	2.0799	-0.69221	-159.47	7.3812	-2.5612	92.847	-164.39	-4.1219	0.26953
careful	Descriptive Words		-174.83	1.6351	-3.3074	-152.23	2.8455	-0.39738	-151.57	4.984	-1.097	11.7	-170.99	-7.3169	0.28923
carrots	Food and Drink		-85.448	1.489	-3.23	-75.338	2.7007	-0.454	-75.221	2.2041	0.25656	-1.4571	-82.581	-6.4357	0.278
carry	Action Words		-235.52	1.6652	-3.2814	-190.6	2.9695	-0.24467	-185.96	7.5922	-2.3388	75.523	-223.26	-7.6412	0.30996
cat	Animals (Real or Toy)		-195.52	0.92685	-2.9241	-178.34	1.9883	-0.85883	-170.51	7.282	-2.576	92.91	-180.41	-3.9096	0.23807
catch	Action Words		-160.22	1.7411	-3.285	-125.72	3.086	-0.13475	-125.33	4.2883	-0.61688	4.7345	-143.64	-8.2306	0.33115
cereal	Food and Drink		-146.8	1.4576	-3.1484	-124.48	2.7913	-0.27889	-123.81	4.7651	-0.9849	9.7048	-130.82	-6.5316	0.30705
chair	Furniture and Rooms		-180.13	1.3264	-3.0573	-138.34	2.7032	-0.27704	-129.8	7.7764	-2.5063	92.38	-142.81	-6.0988	0.31535
chalk	Toys		-230.24	1.5272	-3.453	-223.31	2.4191	-0.99254	-222.52	6.0306	-1.8845	36.308	-240.12	-6.5723	0.22592
chase	Action Words		-104.14	1.6735	-3.439	-114.37	2.621	-0.7854	-103.06	-3.2606	4.7777	-3.5236	-105.12	-7.4911	0.25814
cheek	Body Parts		-196.03	1.3714	-3.214	-153.83	2.558	-0.57594	-143.54	7.6875	-2.5723	97.574	-182.44	-5.8373	0.25864
cheerios	Food and Drink		-163.62	1.0942	-3.1742	-153.24	2.0445	-1.0424	-150.05	7.1383	-2.5467	88.075	-163.99	-4.2988	0.2032
cheese	Food and Drink		-143.59	1.0072	-2.9093	-131.12	2.1678	-0.66723	-126.94	7.2609	-2.4761	83.561	-132.36	-4.3542	0.26606
chicken(anml)	Animals (Real or Toy)		-118.37	1.4585	-3.1788	-98.433	2.7402	-0.36048	-97.567	5.4968	-1.3814	18.798	-110.32	-6.3964	0.29173
chicken(food)	Food and Drink		-113.91	1.4998	-3.159	-107.66	2.8351	-0.2467	-106.09	1.4705	0.69537	-2.3726	-110.69	-6.7153	0.31153
child	People		-161.38	1.7127	-3.5585	-175.68	2.4609	-1.1112	-155.56	-2.7105	4.3546	-3.6085	-154.79	-8.0798	0.24896
child's name	People		-94.23	1.2189	-3.0396	-102.62	2.4247	-0.53276	-94.115	-0.17268	1.3132	-3.0968	-101.48	-5.1236	0.2731
chin	Body Parts		-194.72	1.4428	-3.2155	-159.29	2.6736	-0.46424	-152.76	7.5804	-2.463	85.884	-184.26	-6.2384	0.27452
chocolate	Food and Drink		-159.29	1.6756	-3.2812	-171.07	2.9185	-0.2981	-158.43	0.35063	1.4457	-3.1862	-159.77	-7.5846	0.30695
choo choo	Sound Effects and Animal Sounds		-198.18	0.89515	-3.0864	-178.23	1.7773	-1.2203	-166.92	7.7592	-2.9587	146.61	-192.63	-3.5477	0.18698
church	Places to Go		-121.61	1.4063	-3.3909	-111.08	2.3258	-1.0048	-109.71	6.6165	-2.2083	56.912	-126.97	-5.8567	0.21626
circus	Places to Go		-104.55	1.7648	-3.4641	-104.83	2.7369	-0.70324	-102.11	0.91569	1.0966	-3.1486	-106.06	-8.2092	0.2748
clap	Action Words		-172.68	1.4608	-3.2418	-145.02	2.6535	-0.51245	-139.95	7.7256	-2.5535	96.154	-171.57	-6.2456	0.26721
clean (desc)	Descriptive Words		-170.25	1.5879	-3.2174	-131.59	2.9381	-0.2058	-127.89	7.5258	-2.305	72.314	-153.86	-7.254	0.31566
clean(action)	Action Words		-217.46	1.5901	-3.2444	-161.81	2.916	-0.25579	-153.31	7.605	-2.3612	77.488	-197.26	-7.2344	0.30634
climb	Action Words		-137.98	1.6424	-3.3032	-109.06	2.8729	-0.3652	-106.41	7.6976	-2.4467	85.694	-136.37	-7.3663	0.29235
clock	Small Household Items		-130.52	1.1666	-3.1695	-121.44	2.1839	-0.89997	-119.94	6.9479	-2.3814	72.131	-129.55	-4.6539	0.21937
close	Action Words		-172.45	1.6081	-3.2694	-139.96	2.877	-0.32268	-137.29	7.6876	-2.4305	84.189	-163.54	-7.2256	0.29766
closet	Furniture and Rooms		-128.53	1.7783	-3.3068	-155.55	3.0301	-0.21938	-127.98	-0.26458	1.9691	-3.3525	-133.95	-8.2672	0.32367
cloud	Outside Things		-181.02	1.4087	-3.3355	-168.57	2.4056	-0.86175	-167.1	6.8606	-2.274	63.435	-185.36	-5.8414	0.22791
clown	People		-150.4	1.4526	-3.2814	-137.7	2.5587	-0.65014	-137.39	3.9265	-0.70296	4.7367	-149.36	-6.1333	0.25201
coat	Clothing		-407.25	1.2266	-3.1816	-358.85	2.3494	-0.74794	-340.97	7.5676	-2.6038	99.21	-399.42	-5.0619	0.23449
cockadoodledo	Sound Effects and Animal Sounds		-119.48	1.1301	-3.3839	-115.52	1.8796	-1.433	-115.25	3.5156	-0.86224	5.0432	-122.3	-4.5103	0.17221
coffee	Food and Drink		-177.02	1.4647	-3.2244	-154.75	2.6816	-0.46625	-152.94	7.0902	-2.2184	62.057	-169.45	-6.3295	0.27553
coke	Food and Drink		-148.97	1.2354	-3.4541	-139.24	1.9935	-1.4018	-135.76	7.572	-2.875	130.86	-158.82	-5.0554	0.17842
cold	Descriptive Words		-221.62	1.3455	-3.0697	-193.03	2.6988	-0.29273	-187.96	7.7613	-2.5052	92.079	-202.42	-6.0564	0.30968
comb	Small Household Items		-182.18	1.4101	-3.2186	-170.96	2.5743	-0.56621	-170.8	3.4339	-0.43701	2.1862	-182.03	-5.9422	0.26116
cook	Action Words		-193.57	1.5725	-3.2752	-158.62	2.8079	-0.39691	-154.3	7.6137	-2.429	83.217	-184.94	-6.9727	0.28619
cookie	Food and Drink		-216.75	0.86411	-2.8165	-217.25	1.8926	-0.85148	-216.64	0.40986	0.67515	-2.5841	-218.06	-3.5982	0.24577
corn	Food and Drink		-167.22	1.5219	-3.2117	-128.71	2.827	-0.30908	-123.04	7.5316	-2.3612	76.746	-155.19	-6.7773	0.29784
couch	Furniture and Rooms		-254.92	1.5522	-3.2682	-225.33	2.7764	-0.42039	-222.09	6.9703	-2.1216	54.988	-249.79	-6.8207	0.28229
could	Helping Verbs		-126.04	2.0646	-3.5049	-144.57	3.0276	-0.49182	-120.35	-2.7351	4.7349	-3.5398	-122.59	-10.762	0.34021
country	Places to Go		-91.175	1.7194	-3.72	-89.002	2.3426	-1.4348	-88.407	7.7914	-2.9073	138.85	-96.108	-8.7167	0.23575
cover	Action Words		-154.32	1.7218	-3.3706	-137.68	2.8694	-0.4498	-137.68	2.8694	-2.2944e-07	-0.4498	-153.68	-7.8639	0.28974
cow	Animals (Real or Toy)		-132.43	1.1698	-3.047	-104.31	2.3801	-0.58568	-96.419	7.5929	-2.57	96.272	-109.73	-5.0356	0.26661
cowboy	People		-111.26	1.801	-3.5019	-102.47	2.7501	-0.73789	-101.39	7.6552	-2.5504	94.597	-120.81	-8.5103	0.27402
cracker	Food and Drink		-199.09	0.93836	-2.965	-194.28	1.934	-0.94753	-193.25	6.4683	-2.2124	56.264	-196.39	-3.766	0.22223
crayon	Toys		-145.36	1.4803	-3.1791	-124.49	2.7803	-0.32139	-123.35	6.3341	-1.7798	34.473	-139.08	-6.5325	0.29743
crib	Furniture and Rooms		-137.99	1.4968	-3.2442	-110.54	2.7155	-0.45392	-107.59	7.263	-2.2926	68.766	-129.13	-6.515	0.27737
cry	Action Words		-264.96	1.4744	-3.1559	-202.02	2.8602	-0.21832	-190.84	7.8247	-2.4762	90.022	-220.02	-6.8056	0.31719
cup	Small Household Items		-217.81	1.1854	-3.0038	-183.3	2.481	-0.4463	-173.54	7.7272	-2.576	98.673	-185.48	-5.3312	0.29272
cut	Action Words		-240.95	1.8045	-3.3113	-194.03	3.159	-0.092802	-189.77	7.8077	-2.3579	79.278	-236.2	-8.6126	0.33596
cute	Descriptive Words		-195.14	1.4062	-3.3921	-167.48	2.3606	-0.96797	-159.27	7.7609	-2.7606	119.4	-206.4	-5.8735	0.21682
daddy	People		-88.472	-1.0264	0.66227	-87.947	-2.7231	-3.3207	-86.454	-6.7744	3.4243	-3.7512	-87.324	2.3613	0.065323
dance	Action Words		-151.29	1.4656	-3.2299	-130.43	2.6719	-0.48183	-128.66	7.1126	-2.2358	63.402	-146.34	-6.3081	0.27304
dark	Descriptive Words		-191.33	1.6756	-3.3266	-162.06	2.8873	-0.3783	-160.57	6.5445	-1.8678	39.12	-187.67	-7.5871	0.29339
day	Words about Time		-127.96	1.6158	-3.4181	-112.89	2.6208	-0.7509	-111.33	7.2425	-2.3815	75.019	-135.8	-7.1146	0.2516
deer	Animals (Real or Toy)		-133.54	1.3048	-3.3875	-122.75	2.1707	-1.1515	-119.64	7.2593	-2.6074	95.176	-142.06	-5.3075	0.19835
diaper	Clothing		-179.21	1.2039	-3.028	-153.18	2.4702	-0.47866	-146.96	7.4709	-2.4616	84.668	-156.49	-5.2941	0.2844
did	Helping Verbs		-242.33	1.7562	-3.389	-234.1	2.8754	-0.46852	-233.52	1.8629	0.56046	-2.291	-245.51	-8.0669	0.29087
dinner	Games and Routines		-193.33	1.5235	-3.2254	-159.75	2.8002	-0.35014	-156.29	7.388	-2.3078	71.138	-178.85	-6.7617	0.293
dirty	Descriptive Words		-247.23	1.3867	-3.0873	-197.32	2.7841	-0.22589	-186.99	8.2339	-2.7017	119.74	-208.91	-6.4011	0.32062
dish	Small Household Items		-173.98	1.4105	-3.3127	-159.97	2.4419	-0.80004	-157.13	7.3542	-2.4953	85.962	-182	-5.8273	0.23256
do	Helping Verbs		-265.92	1.3312	-3.2489	-230.84	2.4285	-0.74063	-221.02	7.4461	-2.527	90.055	-262.79	-5.5169	0.23672
doctor	People		-167.31	1.5375	-3.2405	-153.87	2.7749	-0.39232	-153.87	2.7749	9.2122e-08	-0.39232	-165.75	-6.7324	0.28682
does	Helping Verbs		-134.13	1.9556	-3.4674	-118.72	3.053	-0.3963	-118.12	6.4398	-1.7677	34.278	-142.81	-9.6927	0.31961
dog	Animals (Real or Toy)		-123.66	0.67583	-2.6286	-123.08	1.5938	-0.9804	-123.07	1.514	0.034656	-1.1132	-122.88	-2.9253	0.24381
doll	Toys		-111.1	1.1071	-3.1178	-95.282	2.1437	-0.88754	-90.221	7.4877	-2.6546	103.47	-105.83	-4.4475	0.22191
don't	Helping Verbs		-153.65	1.4944	-3.3011	-132.55	2.6137	-0.61743	-131.47	5.7043	-1.5776	24.418	-146.4	-6.4257	0.25815
donkey	Animals (Real or Toy)		-151.49	1.165	-3.5264	-141.05	1.833	-1.6407	-135.6	7.8478	-3.1159	173.56	-165.43	-4.8376	0.16087
donut	Food and Drink		-113.62	1.5493	-3.3308	-96.51	2.6533	-0.61332	-95.632	5.82	-1.6233	26.259	-114.13	-6.7011	0.26003
door	Furniture and Rooms		-207.04	1.2866	-3.0525	-181.99	2.6032	-0.37057	-177.75	7.6614	-2.4984	90.236	-185.54	-5.7365	0.29926
downtown	Places to Go		-136.41	1.8895	-3.5042	-118.55	2.8998	-0.59235	-115.23	8.3982	-2.8449	140.96	-149.65	-9.1977	0.29394
draw	Action Words		-225.31	1.5694	-3.33	-199.16	2.6997	-0.56618	-194.72	7.7573	-2.5715	98.267	-232.55	-6.8	0.26368
drawer	Furniture and Rooms		-214.17	1.7324	-3.3476	-214.4	2.9009	-0.39351	-210.4	0.96791	1.0911	-2.9979	-217.12	-7.8883	0.29701
dress	Clothing		-200.67	1.4919	-3.2822	-161.77	2.6621	-0.54744	-153.87	7.7498	-2.5712	98.197	-198.04	-6.4196	0.26307
drink (food)	Food and Drink		-210.12	1.2722	-3.1213	-180.66	2.4832	-0.55562	-174.06	7.8625	-2.6741	110.99	-190.39	-5.4366	0.266
drink(action)	Action Words		-180.85	1.3191	-3.1224	-155.16	2.5672	-0.47384	-151.15	7.4556	-2.4309	81.751	-162.15	-5.7087	0.278
drive	Action Words		-220.7	1.6637	-3.243	-185.52	3.026	-0.14698	-184.78	4.8649	-0.93299	9.2065	-200.76	-7.7615	0.32756
drop	Action Words		-150.57	1.6428	-3.3036	-145.7	2.8396	-0.40035	-143.83	1.3679	0.79882	-2.6481	-150.61	-7.3247	0.29033
dry (action)	Action Words		-126.72	1.7556	-3.3128	-116.98	3.0247	-0.229	-115.6	1.7168	0.70479	-2.4219	-126.4	-8.1531	0.31802
dry (desc)	Descriptive Words		-226.23	1.6725	-3.3006	-226.18	2.8885	-0.34941	-221.4	0.97409	1.0552	-2.9315	-224.74	-7.5414	0.29928
dryer	Furniture and Rooms		-128.12	1.7591	-3.3705	-127.73	2.9025	-0.42017	-125.16	1.0417	1.0577	-2.9856	-134.56	-8.0477	0.29538
duck	Animals (Real or Toy)		-148.48	0.9391	-2.8692	-136.14	2.0642	-0.73401	-132.02	7.4599	-2.6141	99.1	-133.19	-4.1019	0.26113
dump	Action Words		-140.75	1.7304	-3.4512	-133.44	2.7248	-0.69529	-133.44	2.7248	5.3269e-07	-0.69529	-147.64	-7.9137	0.26867
each	Quantifiers and Articles		-88.599	2.0529	-3.5757	-89.402	2.9306	-0.68001	-88.117	-2.3815	4.3937	-3.6032	-91.865	-10.925	0.32465
ear	Body Parts		-224.76	1.0662	-2.9284	-203.96	2.2964	-0.55887	-196.86	7.3809	-2.4771	85.052	-205.3	-4.7353	0.28172
eat	Action Words		-187.98	1.3078	-3.0314	-175.46	2.6575	-0.29641	-175.34	3.3696	-0.34681	1.8204	-176.02	-5.8978	0.31351
egg	Food and Drink		-231.01	1.2967	-3.1288	-212.77	2.504	-0.54256	-211.02	6.9185	-2.1966	59.209	-216.53	-5.5242	0.26782
elephant	Animals (Real or Toy)		-93.995	1.4542	-3.1715	-97.812	2.7121	-0.38113	-92.58	0.58	1.118	-2.9559	-97.864	-6.2996	0.28946
empty	Descriptive Words		-123.01	1.4199	-3.374	-114.87	2.364	-0.94821	-114.56	3.9842	-0.84935	6.0211	-127.43	-5.9132	0.22173
every	Quantifiers and Articles		-135.41	2.1642	-3.4739	-123.21	3.3521	-0.11498	-122.09	7.8135	-2.306	74.943	-144.87	-11.587	0.37519
eye	Body Parts		-134.43	0.90855	-2.7438	-121.35	2.1315	-0.56035	-115.46	7.7859	-2.7128	114.67	-117.81	-4.3629	0.30628
face	Body Parts		-240.9	1.5256	-3.2088	-226.17	2.809	-0.32442	-226.16	2.936	-0.064608	1.6768e-07	-239.05	-6.7336	0.29659
fall	Action Words		-303.81	1.6135	-3.1685	-261.36	3.0763	-0.018264	-260.09	5.7139	-1.32	18.309	-266.54	-7.7542	0.35398
farm	Places to Go		-206.99	1.7504	-3.4278	-174.82	2.8446	-0.54207	-169.58	7.7338	-2.5146	92.236	-219.05	-8.0501	0.27955
fast	Descriptive Words		-127.99	1.7193	-3.3213	-120.69	2.9428	-0.31959	-118.64	1.4751	0.80013	-2.6201	-123.98	-7.883	0.30547
feed	Action Words		-196.64	1.7316	-3.3172	-201.53	2.956	-0.30279	-193.61	0.7021	1.2694	-3.0991	-194.13	-7.9569	0.30928
find	Action Words		-267.17	1.6568	-3.2958	-234.91	2.9137	-0.31653	-232.87	7.0948	-2.1223	56.03	-260.33	-7.511	0.3002
fine	Descriptive Words		-143.04	1.7242	-3.4784	-138.58	2.6643	-0.79086	-138.42	1.9361	0.41629	-2.1834	-149.71	-7.9122	0.26181
finger	Body Parts		-192.35	1.4558	-3.1433	-145.09	2.8278	-0.23768	-137.71	7.7778	-2.4661	88.556	-157.98	-6.6548	0.3144
finish	Action Words		-146.53	1.7169	-3.4102	-147.23	2.76	-0.60967	-143.65	0.87534	1.1046	-3.1031	-146.11	-7.8066	0.27627
fireman	People		-152.84	1.8493	-3.3701	-168.57	3.0281	-0.29869	-152.39	0.25413	1.6643	-3.3163	-149.93	-8.7879	0.32111
firetruck	Vehicles (Real or Toy)		-199.06	1.4719	-3.2757	-175.7	2.6158	-0.58684	-172.74	7.1889	-2.3145	69.573	-196.59	-6.2785	0.25924
first	Descriptive Words		-159.49	1.8581	-3.3765	-173.52	3.0312	-0.30364	-158.59	0.35288	1.6023	-3.298	-155.46	-8.8659	0.32175
fish (animal)	Animals (Real or Toy)		-151.25	1.1199	-2.9829	-141.58	2.3225	-0.58135	-140.84	5.2084	-1.4036	18.319	-140.51	-4.8157	0.27225
fish (food)	Food and Drink		-158.29	1.2621	-3.1534	-128.94	2.4222	-0.64798	-121.76	7.6108	-2.5864	98.045	-142.8	-5.297	0.25137
fit	Action Words		-108.81	1.8675	-3.401	-104.55	3.0243	-0.33923	-102.15	1.351	0.95265	-2.8582	-110.63	-8.9254	0.31583
fix	Action Words		-241.42	1.6178	-3.2418	-198.39	2.9562	-0.21389	-195.01	7.3267	-2.2025	63.138	-216.97	-7.4536	0.31585
flag	Outside Things		-168.95	1.4548	-3.3667	-164.9	2.4212	-0.88479	-164.72	1.7289	0.37995	-2.1355	-172.56	-6.0954	0.22952
flower	Outside Things		-145.81	1.1039	-3.0257	-134.11	2.2377	-0.70518	-131.47	7.6535	-2.6674	107.32	-138.11	-4.5882	0.25011
food	Food and Drink		-153.62	1.3483	-3.2503	-142.28	2.417	-0.7553	-141.18	6.3849	-2.0055	44.296	-155.71	-5.5343	0.23659
foot	Body Parts		-190.55	1.2893	-3.0257	-168.54	2.6428	-0.30608	-165.12	7.3577	-2.3215	72.056	-172.81	-5.8355	0.3121
fork	Small Household Items		-235.17	1.4479	-3.1279	-188.24	2.8363	-0.21399	-180.19	7.6853	-2.4123	82.737	-205.18	-6.6309	0.31825
french fries	Food and Drink		-241.57	1.4776	-3.1438	-209.26	2.8481	-0.21835	-205.27	7.5704	-2.3544	76.682	-226.99	-6.6883	0.31553
friend	People		-220.88	1.7004	-3.355	-238.15	2.8069	-0.49699	-220.68	-0.20001	1.8497	-3.3922	-221.44	-7.6354	0.28569
frog	Animals (Real or Toy)		-174.83	1.3414	-3.1742	-136.57	2.5535	-0.53957	-126.97	7.8197	-2.6307	105.5	-160.77	-5.7184	0.26424
full	Descriptive Words		-144.87	1.8067	-3.3505	-156.16	3.0062	-0.29488	-143.72	0.41619	1.515	-3.2485	-143.39	-8.4678	0.3165
game	Toys		-139.3	1.7008	-3.3339	-162.14	2.8448	-0.43387	-139.16	-0.13023	1.7951	-3.3596	-134.45	-7.6907	0.29418
garbage	Small Household Items		-192.56	1.4092	-3.2857	-169.16	2.4937	-0.71779	-163.88	7.3273	-2.4469	81.47	-196.64	-5.8684	0.24091
garden	Outside Things		-145.33	1.6822	-3.4144	-147.16	2.6952	-0.67852	-144.47	0.6529	1.2143	-3.2077	-150.22	-7.5195	0.26535
gas station	Places to Go		-135.33	1.857	-3.3649	-164.18	3.0319	-0.29019	-132.42	-0.90127	2.5968	-3.4535	-138.35	-8.7866	0.32229
gentle	Descriptive Words		-140.08	1.4826	-3.4605	-122.84	2.3705	-1.0441	-118.64	7.5253	-2.6623	104.45	-152.11	-6.3563	0.21803
get	Action Words		-167.09	1.4967	-3.2258	-142.05	2.7429	-0.40715	-141.05	5.39	-1.3365	17.382	-150.91	-6.5864	0.2857
giraffe	Animals (Real or Toy)		-134	1.4124	-3.3129	-125.08	2.4379	-0.80461	-125.06	2.7493	-0.16356	7.7145e-11	-133.06	-5.8831	0.2348
girl	People		-189.33	1.3077	-3.221	-179.62	2.3805	-0.75989	-178.8	5.888	-1.7675	31.37	-191.3	-5.3312	0.2356
give	Action Words		-145.16	1.736	-3.2965	-156.12	2.9995	-0.23579	-142.78	0.52218	1.3939	-3.1501	-137.54	-8.0623	0.32016
give me five	Games and Routines		-111.62	1.0961	-3.3714	-107.49	1.837	-1.4604	-106.8	5.7574	-2.0185	40.086	-114.88	-4.3493	0.16872
glass	Small Household Items		-159.76	1.5691	-3.2603	-120.38	2.8328	-0.35562	-115.05	7.3252	-2.2681	67.6	-148.99	-6.9907	0.29147
glasses	Small Household Items		-158.08	1.3598	-3.2012	-136.05	2.526	-0.59481	-133.24	7.2068	-2.3479	72.321	-146.34	-5.7493	0.25817
gloves	Clothing		-96.546	1.6031	-3.3844	-89.512	2.6383	-0.69404	-89.414	2.1215	0.28244	-1.7393	-100.14	-7.0113	0.25653
glue	Toys		-134.72	1.7982	-3.4531	-127.98	2.8222	-0.60367	-127.98	2.8211	0.00058684	-0.60642	-142.45	-8.3954	0.28317
go	Action Words		-249.27	1.1507	-3.017	-220.75	2.3783	-0.55938	-212.08	7.5304	-2.5327	91.882	-225.34	-5.0106	0.27315
go potty	Games and Routines		-105.36	1.4982	-3.1735	-87.621	2.8218	-0.27455	-87.621	2.8218	2.0035e-07	-0.27455	-89.685	-6.7271	0.3076
gonna	Helping Verbs		-120.35	1.7429	-3.3638	-134.95	2.8673	-0.44809	-120.32	0.069436	1.6921	-3.3492	-118.38	-7.9663	0.29474
gonna get you	Games and Routines		-159.33	1.3613	-3.2761	-167.49	2.3721	-0.82959	-159.3	0.066873	1.3174	-3.255	-154.6	-5.5915	0.23245
good	Descriptive Words		-129.11	1.4539	-3.2026	-124.19	2.6724	-0.45269	-123.1	1.4436	0.63756	-2.3861	-126.76	-6.2557	0.27854
goose	Animals (Real or Toy)		-216.95	1.1427	-3.4409	-200.91	1.8861	-1.4864	-193.06	7.1945	-2.7312	107.12	-231.96	-4.6204	0.16682
gotta	Helping Verbs		-118.12	1.8638	-3.4694	-123.68	2.8589	-0.59502	-118.1	0.12649	1.7616	-3.447	-121.44	-8.9239	0.29499
grandma	People		-129.19	1.0982	-2.9402	-116.57	2.3357	-0.52956	-114.21	7.4831	-2.5131	89.529	-115.43	-4.8465	0.28486
grandpa	People		-119.85	0.87792	-2.978	-112.57	1.8	-1.093	-109.57	7.5724	-2.8292	125.37	-115.36	-3.4818	0.20466
grapes	Food and Drink		-215.25	1.3835	-3.1292	-193.42	2.6747	-0.37463	-191.07	7.2374	-2.2712	67.111	-204.19	-6.0551	0.29165
grass	Outside Things		-178.61	1.5175	-3.1975	-133.42	2.8497	-0.27166	-126.3	7.6764	-2.4187	83.119	-159.59	-6.8262	0.30446
green	Descriptive Words		-157.55	1.5785	-3.3004	-134.98	2.7581	-0.4753	-133.42	6.6958	-2.0025	46.389	-157.19	-6.9171	0.27637
green beans	Food and Drink		-123.53	1.3915	-3.4665	-123.15	2.1854	-1.2372	-122.76	1.0113	0.6929	-2.9375	-128.25	-5.8441	0.20067
grr	Sound Effects and Animal Sounds		-165.86	0.5281	-3.0215	-164.1	1.0237	-1.9136	-162.63	6.6125	-2.7551	101.14	-166.37	-2.152	0.13064
gum	Food and Drink		-162.78	1.5723	-3.2722	-165.61	2.7615	-0.44168	-160.98	0.68043	1.1437	-3.0302	-166.79	-6.8548	0.28182
hair	Body Parts		-315.78	1.2765	-3.0033	-265.98	2.6917	-0.23865	-253.3	7.811	-2.515	93.682	-266.08	-6.0641	0.33005
hamburger	Food and Drink		-173.37	1.6133	-3.1967	-142.36	3.0165	-0.1067	-142	4.1603	-0.57653	4.2907	-151.68	-7.5496	0.33493
hammer	Small Household Items		-195.46	1.4588	-3.2877	-171.27	2.5762	-0.6391	-166.69	7.3658	-2.4259	80.133	-198.61	-6.1609	0.25146
hand	Body Parts		-222.14	1.3509	-3.084	-170.21	2.7235	-0.28268	-158.17	7.6461	-2.4362	84.409	-184.51	-6.1671	0.31059
happy	Descriptive Words		-180.89	1.3242	-3.2406	-165.86	2.394	-0.76711	-163.81	6.9862	-2.3149	67.601	-178.63	-5.441	0.23541
hard	Descriptive Words		-98.06	1.8058	-3.376	-97.717	2.9689	-0.36193	-93.95	1.0193	1.1139	-3.0202	-99.901	-8.4344	0.30714
hat	Clothing		-208.93	1.0629	-2.9696	-176.27	2.2656	-0.62796	-163.5	7.9415	-2.7785	124.95	-180.51	-4.6701	0.26751
hate	Action Words		-137.16	2.0042	-3.5099	-145.66	2.9669	-0.55145	-136.98	0.24603	1.799	-3.4704	-135.42	-10.266	0.3245
have	Action Words		-141.82	1.7861	-3.2956	-160.43	3.0821	-0.15387	-140.42	0.36021	1.5463	-3.2074	-132.95	-8.4681	0.33565
have to	Helping Verbs		-201.16	1.9959	-3.4021	-200.68	3.2243	-0.1455	-195.48	1.0888	1.2345	-3.0701	-201.67	-10.017	0.35163
he	Pronouns		-189.18	1.8089	-3.3792	-209.65	2.9338	-0.40356	-189.17	-0.027831	1.8299	-3.3843	-184.8	-8.4635	0.30705
head	Body Parts		-192.82	1.418	-3.137	-160.59	2.7439	-0.31422	-155.52	7.4335	-2.3356	73.793	-176.59	-6.3011	0.30043
hear	Action Words		-140.03	1.8275	-3.3375	-157.3	3.0631	-0.22337	-139.95	0.10785	1.7503	-3.3159	-142.48	-8.6237	0.3262
heavy	Descriptive Words		-220.53	1.6614	-3.2495	-189.14	3.0033	-0.17686	-187.75	6.3644	-1.6993	31.65	-213.54	-7.645	0.32042
helicopter	Vehicles (Real or Toy)		-296.73	1.5216	-3.252	-243.21	2.7823	-0.39528	-234.09	7.399	-2.327	72.662	-274.21	-6.7698	0.28572
hello	Games and Routines		-103.48	0.7199	-3.2204	-100.35	1.2956	-1.8361	-98.301	7.2281	-2.9832	139.72	-106.28	-2.8491	0.13526
help	Action Words		-213.53	1.5973	-3.1874	-187.89	2.9973	-0.11584	-187.89	2.9973	2.5676e-07	-0.11584	-189.38	-7.4719	0.33489
hen	Animals (Real or Toy)		-143.48	1.3941	-3.5594	-140.14	2.0965	-1.439	-139.58	6.2887	-2.2142	54.055	-150.73	-6.042	0.19065
her	Pronouns		-208.33	1.9048	-3.4273	-225.46	2.9857	-0.41666	-208.33	-0.015925	1.9175	-3.4298	-205.11	-9.2319	0.31735
hers	Pronouns		-136.74	1.9586	-3.4791	-153.15	2.9482	-0.52729	-136.39	-0.35087	2.2614	-3.5162	-132.72	-9.7703	0.31847
hi	Games and Routines		-133.05	0.29853	-2.3818	-131.09	0.76991	-1.5823	-126.87	7.9817	-3.3657	228.78	-131.62	-1.4032	0.17902
hide	Action Words		-183.42	1.6861	-3.2892	-175.42	2.9459	-0.27913	-174.46	1.7473	0.639	-2.3196	-188.38	-7.6392	0.30651
high	Descriptive Words		-188.5	1.7795	-3.3353	-170.64	3.0311	-0.24897	-170.62	3.1235	-0.048676	8.6435e-07	-194.85	-8.2642	0.31442
high chair	Furniture and Rooms		-234.49	1.3952	-3.268	-195.78	2.5188	-0.6723	-186.39	7.7894	-2.6585	108.03	-229.2	-5.8782	0.24618
him	Pronouns		-151.61	1.9267	-3.4394	-137.83	3.0588	-0.35375	-137.66	4.2504	-0.63371	4.6024	-159.57	-9.403	0.31908
his	Pronouns		-186.6	1.918	-3.4613	-191.26	2.9575	-0.48806	-185.34	0.61534	1.4471	-3.3126	-188.15	-9.3732	0.31145
hit	Action Words		-319.88	1.6895	-3.2366	-255.98	3.1145	-0.052176	-249.07	7.5164	-2.2157	65.758	-291.02	-8.0507	0.34172
hold	Action Words		-275.64	1.6571	-3.2638	-278.04	2.9296	-0.26671	-271.32	0.83805	1.1381	-2.9665	-271.91	-7.5236	0.31051
home	Places to Go		-105.11	1.3129	-3.1085	-94.27	2.5556	-0.47136	-94.27	2.5556	2.5343e-07	-0.47136	-91.783	-5.6658	0.2798
horse	Animals (Real or Toy)		-93.034	1.2757	-3.0315	-82.082	2.5899	-0.36319	-82.045	2.7414	-0.073688	7.7542e-07	-82.575	-5.6652	0.30192
hose	Outside Things		-177.78	1.6336	-3.3188	-150.16	2.8289	-0.42654	-147.19	7.4452	-2.3467	74.577	-178.92	-7.2705	0.28405
hot	Descriptive Words		-122.51	0.68556	-2.7357	-118.78	1.5522	-1.1172	-116.4	7.6929	-2.9445	143.55	-119.26	-2.8476	0.21656
house	Places to Go		-178.12	1.4524	-3.1684	-139.17	2.7689	-0.32121	-132.83	7.8236	-2.525	94.655	-157.52	-6.467	0.29819
how	Question Words		-232.72	1.8539	-3.4392	-253.45	2.8721	-0.54504	-228.27	-3.2565	4.9741	-3.5053	-230.69	-8.8039	0.29977
hug	Action Words		-198.05	1.4554	-3.1313	-184.94	2.8009	-0.25229	-184.86	2.4021	0.19938	-1.0909	-188.41	-6.5328	0.31244
hungry	Descriptive Words		-182.8	1.5827	-3.249	-186.07	2.821	-0.35702	-180.15	0.72141	1.1388	-2.9908	-182.77	-6.9991	0.29461
hurry	Action Words		-109.51	1.6829	-3.3554	-97.196	2.8259	-0.47448	-97.14	2.4608	0.19589	-1.2814	-110.14	-7.5717	0.28391
hurt	Descriptive Words		-120.36	1.5422	-3.2454	-101	2.7839	-0.38834	-100.81	3.6224	-0.42848	2.3966	-112.24	-6.7985	0.28816
ice	Food and Drink		-173.9	1.3348	-3.1637	-166.68	2.5086	-0.57353	-166.63	2.1552	0.17886	-1.2863	-171.05	-5.5961	0.26144
ice cream	Food and Drink		-205.96	1.512	-3.1091	-180.55	2.9673	-0.066088	-180.32	3.8494	-0.43708	2.9338	-183.4	-7.147	0.34788
if	Connecting Words		-101.11	2.0859	-3.55	-104.92	3.0093	-0.56906	-99.813	-2.5175	4.5574	-3.5782	-103.24	-11.124	0.33733
is	Helping Verbs		-224.94	1.8143	-3.3898	-208.53	2.9817	-0.36433	-208.53	2.981	0.00036315	-0.36611	-228.09	-8.5211	0.30604
it	Pronouns		-178.4	1.4534	-3.3267	-177.22	2.4722	-0.78808	-175.64	1.0223	0.80522	-2.8342	-178.34	-6.0926	0.2389
jacket	Clothing		-137.04	1.3963	-3.2175	-108.86	2.5769	-0.56169	-103.49	7.6997	-2.5718	97.671	-129.74	-5.925	0.26105
jar	Small Household Items		-78.607	1.6286	-3.497	-79.438	2.4861	-0.9891	-78.247	0.63617	1.1478	-3.2895	-83.045	-7.3011	0.23899
jeans	Clothing		-121.22	1.6208	-3.41	-116.51	2.6197	-0.74466	-116.51	2.6197	2.9788e-07	-0.74466	-129.86	-7.0975	0.2526
jello	Food and Drink		-91.16	1.5046	-3.376	-96.021	2.4719	-0.84831	-91.08	0.17028	1.3828	-3.3279	-92.591	-6.3804	0.23698
jelly	Food and Drink		-154.01	1.6508	-3.2954	-152.82	2.8628	-0.36844	-150.14	1.0869	0.97017	-2.8498	-159.95	-7.3529	0.29367
juice	Food and Drink		-204.07	0.95742	-2.8361	-190.02	2.1449	-0.62574	-184.73	7.4819	-2.5779	95.785	-187.04	-4.3365	0.28233
jump	Action Words		-185.31	1.5139	-3.2019	-138.97	2.8372	-0.28859	-131.09	7.619	-2.3969	80.625	-168.1	-6.7806	0.30115
keys	Small Household Items		-144.97	1.1485	-2.9303	-136.86	2.4457	-0.41155	-136.29	5.3201	-1.3886	18.491	-138.6	-5.1558	0.30454
kick	Action Words		-196.38	1.5478	-3.2628	-184.86	2.7526	-0.4391	-184.86	2.7526	4.7648e-07	-0.4391	-196.84	-6.7441	0.28055
kiss	Action Words		-179.98	1.4125	-3.0939	-152.35	2.7968	-0.21939	-150.22	6.981	-2.0747	52.588	-154.37	-6.4753	0.32184
kitchen	Furniture and Rooms		-171.47	1.715	-3.211	-173.61	3.1407	-0.00045288	-165.27	0.91751	1.1745	-2.8959	-171.17	-8.1741	0.35525
kitty	Animals (Real or Toy)		-131.26	0.73769	-2.8079	-129.02	1.6124	-1.1211	-128.44	5.92	-2.0587	43.698	-129.15	-2.9819	0.21089
knee	Body Parts		-242.29	1.3767	-3.1531	-192.38	2.6647	-0.40832	-181.28	7.1773	-2.2491	64.989	-214.08	-6.0646	0.28536
knife	Small Household Items		-221.92	1.6883	-3.2557	-162.21	3.076	-0.11066	-155.77	7.2309	-2.0963	55.66	-196.14	-7.969	0.33168
knock	Action Words		-179.15	1.4773	-3.336	-177.18	2.4995	-0.77221	-175.76	1.1209	0.76578	-2.778	-178.82	-6.2363	0.24182
ladder	Outside Things		-198.09	1.665	-3.3478	-169.52	2.8339	-0.45547	-166.44	7.3301	-2.2948	69.461	-200.3	-7.4673	0.28265
lady	People		-228.56	1.4859	-3.3164	-203.09	2.5823	-0.66528	-198.53	7.7643	-2.6305	104.55	-231.46	-6.3172	0.24994
lamb	Animals (Real or Toy)		-232.81	1.4036	-3.364	-204.17	2.3909	-0.90595	-196.39	7.9264	-2.821	129.84	-241.11	-5.851	0.22217
lamp	Small Household Items		-154.69	1.5423	-3.3912	-148.11	2.5297	-0.80829	-148.1	2.833	-0.16298	-6.0744e-08	-161.77	-6.6088	0.24112
last	Descriptive Words		-102.79	1.9206	-3.5173	-98.019	2.8809	-0.63619	-97.72	6.2336	-1.7681	33.013	-110.89	-9.4867	0.29882
later	Words about Time		-149.76	1.6407	-3.3667	-141.03	2.7308	-0.58183	-140.86	2.1155	0.33438	-1.806	-152.08	-7.2632	0.26988
lawn mower	Outside Things		-192.01	1.4023	-3.3171	-160.85	2.4535	-0.79113	-153.07	7.4527	-2.5377	91.064	-194.4	-5.8575	0.2332
leg	Body Parts		-247.51	1.4977	-3.1781	-190.97	2.8588	-0.24239	-180.66	7.739	-2.439	85.62	-218.57	-6.8066	0.30997
lemme	Helping Verbs		-209.12	1.7226	-3.3094	-220.44	2.9473	-0.30252	-207.54	0.44902	1.4227	-3.187	-203.63	-7.9129	0.31022
lick	Action Words		-164.16	1.8398	-3.3671	-158.48	3.0516	-0.2691	-156.48	1.4794	0.87517	-2.7213	-167.66	-8.7037	0.31925
light	Small Household Items		-218.8	1.1993	-3.025	-204.14	2.4427	-0.50231	-201.88	7.0885	-2.2855	66.767	-207.02	-5.1906	0.28022
like	Action Words		-223.71	1.8345	-3.285	-260.97	3.1705	-0.05542	-223.64	-0.073768	1.8854	-3.2987	-223.96	-8.8437	0.35337
lion	Animals (Real or Toy)		-133.43	1.4454	-3.2145	-102.5	2.6751	-0.46174	-98.287	7.4251	-2.3853	77.542	-118.96	-6.2746	0.2763
lips	Body Parts		-167.87	1.627	-3.2773	-163.09	2.8599	-0.35011	-160.8	1.3203	0.82735	-2.6586	-166.14	-7.2693	0.29641
listen	Action Words		-132.15	1.7415	-3.3974	-150.11	2.7914	-0.5662	-131.07	-0.48171	2.1278	-3.4651	-131.18	-7.933	0.28356
little	Descriptive Words		-258.7	1.6995	-3.2739	-221.72	3.0329	-0.17457	-219.47	7.4092	-2.2138	64.61	-249.69	-7.8856	0.32163
living room	Furniture and Rooms		-146.89	1.7261	-3.353	-143.76	2.8868	-0.41322	-140.7	1.1869	0.95198	-2.8657	-144.81	-7.8817	0.2954
lollipop	Food and Drink		-207.54	1.2946	-3.4244	-187.18	2.1402	-1.2207	-179.81	7.0719	-2.5369	86.068	-220.75	-5.3149	0.19199
long	Descriptive Words		-166.95	1.9992	-3.4492	-185.75	3.0743	-0.36183	-164.76	-3.1467	5.0288	-3.5019	-166.02	-10.025	0.33527
look	Action Words		-188.94	1.6978	-3.2306	-219.33	3.0387	-0.12314	-188.82	-0.1068	1.7675	-3.2533	-195.52	-7.8814	0.33572
loud	Descriptive Words		-229.88	1.7694	-3.3545	-231.63	2.9479	-0.35595	-226.32	0.87354	1.1815	-3.0652	-231.11	-8.1695	0.30478
love	Action Words		-199.03	1.4453	-3.1971	-202.19	2.6513	-0.46803	-197.8	0.59228	1.0941	-2.9724	-203.23	-6.1631	0.27612
lunch	Games and Routines		-166.8	1.575	-3.2197	-157.3	2.8768	-0.26936	-155.88	1.6311	0.64805	-2.3134	-157.8	-7.0901	0.30784
mad	Descriptive Words		-209.72	1.8185	-3.38	-204.49	2.9882	-0.34761	-202.55	1.4501	0.8627	-2.7404	-213.3	-8.5254	0.30898
mailman	People		-149.88	1.6984	-3.3596	-163.39	2.8019	-0.5069	-149.86	0.049387	1.6624	-3.3488	-149.03	-7.6374	0.28456
make	Action Words		-242.13	1.8428	-3.3202	-228	3.1694	-0.095002	-225.04	1.6432	0.82737	-2.5636	-228.01	-8.9399	0.34473
man	People		-223.71	1.3888	-3.2217	-186.52	2.5697	-0.57282	-178.11	7.538	-2.4946	88.226	-214.08	-5.8994	0.25902
me	Pronouns		-246.78	1.2562	-3.1352	-221.13	2.4275	-0.6245	-215.08	7.747	-2.6479	106.4	-233.27	-5.2766	0.25512
meat	Food and Drink		-230.77	1.4763	-3.2692	-191.89	2.6569	-0.53816	-183.47	7.5407	-2.4656	85.593	-227.67	-6.3395	0.26352
medicine	Small Household Items		-188.9	1.5869	-3.2211	-156.93	2.9225	-0.22526	-155.57	6.1854	-1.6436	28.872	-171.14	-7.2381	0.31374
mellon	Food and Drink		-219.26	1.399	-3.3794	-187.62	2.3717	-0.94162	-177.17	7.5821	-2.6598	105.09	-234.27	-5.8053	0.21707
meow	Sound Effects and Animal Sounds		-139.14	0.91659	-2.8492	-130.79	2.0203	-0.75844	-128.54	7.1517	-2.4785	82.523	-127.63	-3.98	0.25911
milk	Food and Drink		-141.33	1.2427	-2.9615	-147.37	2.5832	-0.30322	-141.3	0.097984	1.1936	-2.9266	-149.83	-5.5746	0.31833
mine	Pronouns		-206.3	1.1128	-3.0097	-167.06	2.3339	-0.59747	-153.52	7.855	-2.7121	115.4	-169.85	-4.907	0.2695
mittens	Clothing		-120.37	1.5459	-3.3776	-118.6	2.5485	-0.77411	-117.37	1.1457	0.79348	-2.8283	-122.16	-6.6472	0.24586
mommy	People		-88.07	-0.3821	-1.1027	-88.108	-1.122	-2.331	-88.05	3.5768	-1.8036	20.541	-88.165	1.124	0.12368
money	Small Household Items		-217.05	1.5064	-3.1522	-185.66	2.8887	-0.18668	-183.29	7.2092	-2.1563	59.224	-197.82	-6.8917	0.3218
monkey	Animals (Real or Toy)		-184.62	1.3689	-3.131	-149.33	2.6667	-0.38424	-143.46	7.3981	-2.3542	74.874	-158.66	-6.0544	0.2912
moo	Sound Effects and Animal Sounds		-135.1	0.74996	-2.8409	-129.88	1.6294	-1.1357	-127.36	7.4223	-2.8008	119.44	-129.52	-3.0484	0.20784
moon	Outside Things		-135.39	1.176	-3.1232	-110.92	2.2887	-0.74956	-104.14	7.7247	-2.7019	112.16	-120.54	-4.8651	0.23961
moose	Animals (Real or Toy)		-162.21	1.3111	-3.5745	-153.88	1.9892	-1.5538	-150.22	7.8089	-3.0362	159.11	-174.24	-5.6309	0.17673
mop	Small Household Items		-175.63	1.588	-3.4598	-163.89	2.5117	-0.91003	-160.92	7.754	-2.7064	112.72	-189.04	-6.9405	0.23587
more	Quantifiers and Articles		-244.81	1.1231	-3.0528	-222.18	2.2669	-0.70282	-215.26	7.3604	-2.5126	87.869	-229	-4.7069	0.24922
morning	Words about Time		-132.76	1.5748	-3.3398	-138.91	2.6419	-0.63855	-132.58	0.23311	1.4125	-3.2753	-136.74	-6.7894	0.2602
motorcycle	Vehicles (Real or Toy)		-252.98	1.491	-3.2744	-207.78	2.6833	-0.51747	-199.16	7.1865	-2.2767	66.855	-242.27	-6.4771	0.26767
mouse	Animals (Real or Toy)		-174.62	1.3021	-3.1744	-142.97	2.4706	-0.62149	-135.01	7.6253	-2.5754	97.108	-163.21	-5.4684	0.25341
mouth	Body Parts		-193.6	1.1667	-3.0343	-168.09	2.3833	-0.57055	-160.44	7.3372	-2.4383	81.117	-177.03	-5.0075	0.26861
movie	Places to Go		-235.18	1.7977	-3.391	-247.38	2.9018	-0.44921	-235.07	-0.22351	1.9723	-3.4267	-240.37	-8.3109	0.29787
much	Quantifiers and Articles		-138.26	1.8673	-3.4855	-145.03	2.8289	-0.6474	-138.23	0.12746	1.7631	-3.4634	-139.4	-9.0069	0.29329
muffin	Food and Drink		-164.44	1.4664	-3.3084	-150.94	2.5417	-0.6973	-150.25	5.2279	-1.3761	17.483	-166.61	-6.1836	0.2469
my	Pronouns		-198.84	1.4164	-3.2716	-173.8	2.5295	-0.66672	-170.26	7.4043	-2.4641	83.856	-191.11	-5.9871	0.24933
myself	Pronouns		-202.72	1.9262	-3.4425	-214.41	2.9943	-0.4282	-202.72	-0.021627	1.9437	-3.4458	-204.21	-9.3874	0.31732
nail	Small Household Items		-238.18	1.6845	-3.3513	-208.51	2.8619	-0.43207	-204.82	7.3599	-2.2957	69.818	-241.97	-7.5932	0.28601
nap	Games and Routines		-200.05	1.5089	-3.1642	-145.08	2.9032	-0.18439	-137.13	7.8558	-2.4732	90.11	-161.02	-6.9897	0.32241
napkin	Small Household Items		-221.4	1.6259	-3.2273	-164.73	3.0093	-0.14568	-157.98	7.8987	-2.4574	89.075	-192.49	-7.5847	0.32614
naughty	Descriptive Words		-193.71	1.6059	-3.5372	-204.53	2.3643	-1.1679	-190.2	-2.832	4.3424	-3.6041	-189.37	-7.2838	0.23046
necklace	Clothing		-183.42	1.4425	-3.3209	-149.29	2.5187	-0.73135	-140.57	7.4594	-2.5091	88.483	-188.61	-6.0698	0.23994
need to	Helping Verbs		-172.78	1.7293	-3.4002	-181.74	2.7821	-0.57706	-172.22	0.32777	1.4888	-3.3193	-170.03	-7.8837	0.28148
new	Descriptive Words		-165.82	1.7553	-3.3722	-151.03	2.916	-0.4069	-151.03	2.9155	0.00025996	-0.40815	-169.86	-8.0661	0.29589
nice	Descriptive Words		-157.16	1.3413	-3.2641	-142.43	2.3921	-0.79448	-139.49	7.081	-2.3695	72.556	-160.88	-5.4863	0.23142
night	Words about Time		-135.7	1.3801	-3.2658	-105.63	2.482	-0.70681	-98.298	7.695	-2.6305	103.65	-134.74	-5.7544	0.24171
night night	Games and Routines		-228.56	0.8316	-2.8727	-220.49	1.7976	-0.99883	-216.56	7.4052	-2.7183	109.47	-221.57	-3.4226	0.22266
no	Games and Routines		-137.27	0.48208	-2.5087	-136.95	1.1614	-1.2985	-136.94	1.6622	-0.21402	-0.3906	-136.54	-2.0434	0.20695
noisy	Descriptive Words		-178.81	1.6056	-3.4004	-162.9	2.633	-0.71698	-160.76	7.0334	-2.2641	64.349	-188.02	-7.0204	0.25276
none	Quantifiers and Articles		-115.39	1.6518	-3.5072	-124.95	2.4778	-1.0163	-110.89	-2.9187	4.4652	-3.5752	-114.92	-7.4797	0.24206
noodles	Food and Drink		-215.88	1.32	-3.241	-204.79	2.3778	-0.78377	-203.71	6.2121	-1.9363	39.937	-217.61	-5.3865	0.23303
nose	Body Parts		-190.75	0.98509	-2.8355	-179.5	2.1998	-0.57035	-175.66	7.6898	-2.6551	106.65	-178.33	-4.4691	0.29063
not	Quantifiers and Articles		-214.91	1.7809	-3.3839	-221.07	2.9026	-0.43777	-212.28	0.63545	1.3338	-3.2027	-208.56	-8.2947	0.30027
now	Words about Time		-151.92	1.635	-3.2628	-124.7	2.9305	-0.26298	-124.45	3.8442	-0.46807	2.9535	-136.5	-7.4635	0.30905
nurse	People		-199.72	1.6916	-3.5558	-211.93	2.445	-1.1203	-193.46	-2.7655	4.3874	-3.6072	-195.54	-7.9024	0.24429
nuts	Food and Drink		-130.24	1.8271	-3.3271	-114.71	3.1287	-0.14332	-114.22	2.232	0.47895	-1.8985	-129.08	-8.7098	0.33346
old	Descriptive Words		-200.56	1.9101	-3.4229	-196.56	3.0444	-0.34872	-195.29	1.5479	0.85291	-2.7446	-208.42	-9.2196	0.31808
open	Action Words		-139	1.4149	-3.1314	-121.99	2.7298	-0.32236	-121.98	2.8594	-0.064673	5.8559e-07	-121.17	-6.3001	0.30198
orange (desc)	Descriptive Words		-221.2	1.5348	-3.2598	-188.93	2.7624	-0.42489	-183.83	7.2918	-2.2869	68.618	-219.54	-6.701	0.28004
orange (food)	Food and Drink		-168.04	1.4618	-3.154	-160.09	2.7706	-0.3052	-159.76	1.96	0.40953	-1.7876	-170.09	-6.4303	0.30063
other	Quantifiers and Articles		-222.03	1.6356	-3.4101	-199.85	2.6763	-0.68557	-197.09	7.0717	-2.264	64.701	-230.43	-7.2491	0.25814
ouch	Sound Effects and Animal Sounds		-142.31	0.73422	-2.9035	-135.53	1.5505	-1.2718	-131.33	7.3025	-2.7964	116.89	-137.66	-2.9224	0.18899
our	Pronouns		-143.16	2.0898	-3.4714	-141.99	3.2092	-0.25535	-139.87	1.2658	1.1548	-3.0701	-148.01	-10.889	0.35489
outside	Places to Go		-218.36	1.0545	-3.0065	-205.16	2.1595	-0.76453	-201.41	6.305	-2.0304	45.134	-208.95	-4.369	0.24368
oven	Furniture and Rooms		-166.53	1.5844	-3.3456	-175.19	2.6436	-0.6444	-166.49	-0.11934	1.6711	-3.3721	-171.58	-6.8365	0.2602
owie	Body Parts		-249.13	0.96309	-2.9345	-222.1	2.0836	-0.77579	-210.06	7.4156	-2.5967	96.692	-223.37	-4.1814	0.24987
owl	Animals (Real or Toy)		-194.39	1.1626	-3.2783	-172.78	2.081	-1.1146	-164.17	7.9914	-2.9821	154.52	-199.52	-4.6171	0.19524
paint	Action Words		-120.37	1.7771	-3.3165	-116.47	3.0474	-0.2115	-113.12	1.2588	0.98072	-2.8116	-121.17	-8.3	0.32205
pajamas	Clothing		-207.62	1.513	-3.1802	-161.52	2.8732	-0.23043	-154.63	7.2459	-2.1875	61.501	-184.94	-6.8712	0.31192
pancake	Food and Drink		-193.89	1.5146	-3.2473	-175.89	2.7289	-0.44473	-175.46	4.2665	-0.78284	6.1744	-189.3	-6.5891	0.27922
pants	Clothing		-224.32	1.5126	-3.1334	-204.37	2.9167	-0.14013	-204.36	2.9724	-0.027819	9.919e-07	-212.08	-6.9674	0.33136
paper	Small Household Items		-153.05	1.5182	-3.1536	-132.08	2.8951	-0.18204	-131.83	3.8761	-0.49068	3.2634	-143.18	-6.9134	0.32215
park	Places to Go		-194.54	1.4428	-3.2302	-149.88	2.6638	-0.48901	-140.44	7.6616	-2.5117	91.307	-180.79	-6.2435	0.27075
party	Places to Go		-135.82	1.6648	-3.3051	-120.9	2.8889	-0.35289	-120.71	2.3108	0.30595	-1.5472	-131.18	-7.5211	0.29741
patty cake	Games and Routines		-103.62	1.1067	-3.2934	-96.765	1.9352	-1.2767	-95.025	6.9751	-2.5559	86.695	-106.66	-4.3407	0.18172
peanut butter	Food and Drink		-139.82	1.6266	-3.2218	-130.6	2.9689	-0.18091	-128.55	1.5487	0.7406	-2.4338	-131.17	-7.4679	0.32258
peas	Food and Drink		-166.15	1.1768	-3.2616	-139.88	2.1323	-1.0457	-129.54	7.5528	-2.7314	112.84	-170.47	-4.6929	0.20156
peekaboo	Games and Routines		-202.84	0.87572	-2.9908	-200.09	1.77	-1.1341	-200.02	2.3683	-0.28908	0.2729	-198.55	-3.4397	0.20002
pen	Toys		-182.48	1.4059	-3.1851	-166.24	2.6241	-0.48163	-165.13	6.1836	-1.7841	33.737	-179.75	-6.0003	0.27295
pencil	Toys		-222.26	1.5449	-3.2437	-209.26	2.7819	-0.38898	-209.26	2.7819	1.3234e-07	-0.38898	-222.09	-6.7671	0.28719
penguin	Animals (Real or Toy)		-72.457	1.5535	-3.4062	-72.4	2.5119	-0.84578	-71.076	0.91627	0.92622	-3.0211	-77.257	-6.6868	0.2401
penis	Body Parts		-112.21	1.185	-3.3359	-107.63	2.0187	-1.2423	-107.32	3.8936	-0.97394	7.0799	-115.37	-4.7055	0.18722
penny	Small Household Items		-212.06	1.5036	-3.3118	-159.09	2.6605	-0.58066	-146.16	7.563	-2.4843	87.484	-213.08	-6.4834	0.25769
people	People		-211.07	1.5513	-3.3379	-202.8	2.6316	-0.64405	-202.67	2.0982	0.2867	-1.7082	-211.26	-6.6977	0.25788
person	People		-99.339	1.7281	-3.6054	-113.46	2.4035	-1.2382	-95	-2.5899	4.2678	-3.6465	-89.46	-8.4026	0.24904
pet's name	People		-118.52	0.76817	-3.147	-113.17	1.4389	-1.6175	-109.37	7.2382	-2.8912	127.42	-122.04	-2.9676	0.15062
pick	Action Words		-167.99	1.8049	-3.3779	-172.17	2.9573	-0.37623	-165.82	0.68123	1.3279	-3.1827	-168.13	-8.4328	0.3065
pickle	Food and Drink		-205.39	1.4542	-3.2879	-183.93	2.5643	-0.65111	-180.65	7.4707	-2.4847	86.443	-205.98	-6.1443	0.25083
picnic	Places to Go		-155.05	1.7012	-3.3841	-143.35	2.8034	-0.53187	-143.31	2.5048	0.16161	-1.2072	-156.54	-7.6943	0.2799
picture	Small Household Items		-156.95	1.5554	-3.2186	-159.28	2.8263	-0.31847	-154.25	0.7687	1.0964	-2.9316	-159.75	-6.874	0.29908
pig	Animals (Real or Toy)		-180.59	1.2719	-3.0918	-153.36	2.5215	-0.48897	-147.86	7.3652	-2.3993	78.152	-160.64	-5.5091	0.27731
pillow	Small Household Items		-241.15	1.4612	-3.14	-223.59	2.8028	-0.25917	-223.27	4.0852	-0.6394	4.6928	-234.5	-6.5272	0.30946
pizza	Food and Drink		-130.7	1.5895	-3.1406	-113.29	3.0514	-0.014768	-113.05	2.4113	0.32096	-1.3247	-122.2	-7.5246	0.35368
plant	Small Household Items		-223.13	1.5028	-3.3057	-194.9	2.6301	-0.60624	-188.71	7.4439	-2.4411	82.288	-230.33	-6.399	0.25557
plate	Small Household Items		-245	1.5082	-3.2534	-208.32	2.7309	-0.44857	-202.41	7.5721	-2.4412	83.825	-237.22	-6.576	0.2772
play	Action Words		-203.58	1.6297	-3.1781	-177.68	3.0726	-0.032125	-177.68	3.0726	5.5432e-07	-0.032125	-179.48	-7.764	0.35065
play dough	Toys		-172.99	1.7022	-3.3672	-175.05	2.8124	-0.50438	-170.81	0.76926	1.1769	-3.1109	-175.12	-7.6642	0.28335
play pen	Furniture and Rooms		-134.38	1.6554	-3.497	-139.87	2.5109	-0.96799	-131.73	-3.013	4.5554	-3.5674	-137.18	-7.4694	0.24391
playground	Places to Go		-168.39	1.6903	-3.4423	-167.33	2.6659	-0.74248	-166	1.1191	0.90644	-2.9731	-173	-7.62	0.26159
please	Games and Routines		-136.33	1.3567	-2.9903	-114.39	2.8354	-0.083307	-112.71	7.1437	-2.1145	56.288	-113.26	-6.5487	0.35943
police	People		-131.1	1.9121	-3.4006	-142.36	3.0702	-0.29651	-130.81	0.24909	1.7242	-3.3521	-132.2	-9.2615	0.3268
pony	Animals (Real or Toy)		-132.71	1.348	-3.3792	-108.85	2.2773	-1.0347	-101.25	7.7998	-2.8196	127.53	-143.37	-5.5476	0.20842
pool	Outside Things		-164.61	1.2523	-3.1642	-132.56	2.3943	-0.68627	-124.12	7.7887	-2.6912	111.83	-148.02	-5.238	0.24613
poor	Descriptive Words		-133.55	1.7698	-3.5697	-134.55	2.5702	-1.0114	-132.94	0.70471	1.2056	-3.3647	-136.19	-8.5201	0.25905
pop corn	Food and Drink		-95.274	1.5596	-3.1985	-120.68	2.8415	-0.28259	-93.948	-0.40011	1.8194	-3.2831	-108.06	-6.8955	0.30606
popsicle	Food and Drink		-169.06	1.3549	-3.2774	-157.2	2.3935	-0.80785	-156.7	4.2369	-0.9441	7.7109	-166.34	-5.5875	0.23229
porch	Furniture and Rooms		-159.1	1.5833	-3.4788	-151.19	2.4703	-0.97568	-150.71	5.469	-1.5802	23.126	-166.53	-6.9903	0.2337
potato	Food and Drink		-131.06	1.5293	-3.2717	-109.19	2.7211	-0.47914	-107.62	6.9301	-2.1308	55.187	-127.23	-6.6497	0.27455
potato chip	Food and Drink		-131.69	1.4581	-3.2114	-117.97	2.6788	-0.45546	-117.96	2.8582	-0.091433	-1.5271e-07	-124.39	-6.3014	0.27804
potty	Furniture and Rooms		-150.09	1.3886	-3.1174	-122.9	2.712	-0.32608	-119.48	7.3595	-2.3103	71.147	-131.83	-6.1755	0.30069
pour	Action Words		-172.45	1.7987	-3.3783	-169.35	2.9579	-0.37516	-166.9	1.2597	0.95931	-2.8702	-174.69	-8.383	0.30472
present	Toys		-175.93	1.6837	-3.2542	-161.81	3.0159	-0.17024	-160.66	1.8832	0.59407	-2.1619	-167.25	-7.7988	0.32478
pretend	Action Words		-174.59	1.9224	-3.4859	-216.48	2.8091	-0.68432	-164.47	-2.8807	4.714	-3.534	-156.09	-9.5345	0.30953
pretty	Descriptive Words		-143.32	1.11	-3.2167	-130.78	2.033	-1.0976	-126.7	7.2546	-2.6221	96.77	-144	-4.3664	0.19744
pretzel	Food and Drink		-120.65	1.4811	-3.4003	-123.66	2.401	-0.94715	-120.63	0.12076	1.3928	-3.3668	-125.2	-6.2419	0.22663
pudding	Food and Drink		-121.42	1.6259	-3.4099	-131.32	2.5988	-0.76871	-116.92	-3.4942	4.9361	-3.5073	-125.67	-7.1196	0.25316
pull	Action Words		-125.81	1.6107	-3.3279	-113.47	2.7533	-0.51274	-113.47	2.7533	2.0005e-08	-0.51274	-126.56	-7.0887	0.27463
pumpkin	Food and Drink		-149.98	1.6061	-3.3376	-148.98	2.7112	-0.56693	-147.17	1.0641	0.91843	-2.8819	-154.53	-7.0072	0.26866
puppy	Animals (Real or Toy)		-240.35	1.13	-3.1039	-210.66	2.2305	-0.7883	-199.72	7.495	-2.6098	98.921	-227.67	-4.6494	0.23439
purse	Small Household Items		-170.88	1.3601	-3.2699	-170.05	2.3924	-0.80196	-168.66	0.97629	0.76725	-2.7762	-171.06	-5.5772	0.23341
push	Action Words		-125.64	1.5099	-3.2593	-113.62	2.6947	-0.49184	-113.6	2.4729	0.11515	-0.98572	-120.89	-6.535	0.27357
put	Action Words		-136.6	1.6925	-3.3368	-127.9	2.8709	-0.40836	-126.52	1.6047	0.69164	-2.4929	-131.13	-7.684	0.29355
puzzle	Toys		-168.66	1.6312	-3.2444	-159.52	2.9357	-0.23828	-157.44	1.5282	0.74121	-2.4681	-158.07	-7.44	0.3139
quack..	Sound Effects and Animal Sounds		-187.97	0.71513	-2.9449	-177.36	1.4963	-1.3657	-169.7	7.2446	-2.8045	116.88	-182.48	-2.859	0.17799
quiet	Descriptive Words		-148.14	1.6491	-3.3478	-124.41	2.8007	-0.48847	-122.74	7.2343	-2.2642	66.35	-148.82	-7.3607	0.27889
radio	Small Household Items		-151.45	1.5926	-3.2936	-152.95	2.7607	-0.46699	-149.44	0.79002	1.0894	-3.0008	-157.28	-6.9477	0.27896
rain	Outside Things		-279.92	1.4267	-3.1303	-232.57	2.7925	-0.25969	-223.77	7.3791	-2.2817	69.238	-251.16	-6.4668	0.31006
raisin	Food and Drink		-92.638	1.4574	-3.1707	-84.715	2.736	-0.35651	-84.252	1.8401	0.4559	-1.9414	-90.612	-6.3693	0.29285
read	Action Words		-145.44	1.4905	-3.1722	-122.25	2.8158	-0.27902	-121.92	3.9076	-0.54806	3.6755	-126.65	-6.6972	0.3068
red	Descriptive Words		-164.24	1.5195	-3.2581	-131.87	2.7386	-0.44622	-127.75	7.6238	-2.4651	86.527	-154.96	-6.6463	0.2786
refrigerator	Furniture and Rooms		-150.25	1.7299	-3.2629	-178.34	3.0358	-0.16224	-150.13	-0.11198	1.8055	-3.2856	-155.61	-8.0233	0.32985
ride	Action Words		-274.2	1.5168	-3.2031	-203.39	2.8712	-0.25567	-189.86	7.6522	-2.3943	80.763	-238.25	-6.9188	0.30697
rip	Action Words		-183.79	1.7924	-3.493	-190.94	2.7077	-0.77465	-183.79	-0.013111	1.8032	-3.4952	-183.38	-8.4638	0.27508
rock	Outside Things		-184.32	1.2389	-3.108	-173.56	2.406	-0.61853	-172.95	4.8237	-1.1979	12.982	-178.31	-5.1688	0.25715
rocking chair	Furniture and Rooms		-140.33	1.4238	-3.3324	-116.9	2.4548	-0.80828	-111.44	7.3657	-2.4992	86.43	-145.91	-5.9429	0.23244
roof	Outside Things		-146.38	1.773	-3.4196	-133.84	2.8549	-0.52656	-133.81	3.0468	-0.1038	4.8308e-07	-152.62	-8.1972	0.28634
room	Furniture and Rooms		-142.04	1.6213	-3.2528	-126.9	2.9079	-0.2748	-126.56	2.1918	0.37303	-1.683	-133.39	-7.3355	0.30701
rooster	Animals (Real or Toy)		-182.01	1.5392	-3.409	-149.78	2.5512	-0.80255	-142.34	7.1164	-2.3468	71.052	-193.65	-6.6546	0.23905
run	Action Words		-153.47	1.5548	-3.2134	-125.41	2.8711	-0.26772	-124.26	5.9116	-1.5307	24.201	-139.03	-7.0054	0.30663
sad	Descriptive Words		-192.96	1.7574	-3.3519	-177.89	2.9578	-0.34119	-177.73	3.9123	-0.49914	3.1526	-201.65	-8.057	0.30161
salt	Food and Drink		-155.3	1.7899	-3.4012	-158.25	2.8868	-0.47513	-154.18	0.65829	1.318	-3.2128	-161.17	-8.2714	0.29368
same	Quantifiers and Articles		-110.41	1.9508	-3.459	-102.87	3.0416	-0.39897	-102.71	2.3218	0.40358	-1.893	-117.85	-9.6179	0.31962
sandbox	Outside Things		-194.09	1.4399	-3.3532	-172.7	2.4497	-0.83749	-168.86	7.4122	-2.5321	89.988	-196.65	-6.0587	0.23183
sandwich	Food and Drink		-153.92	1.7073	-3.2242	-182	3.0728	-0.082379	-153.91	-0.033222	1.7287	-3.2314	-163.41	-7.9772	0.34193
sauce	Food and Drink		-156.7	1.524	-3.4262	-138.84	2.4762	-0.89992	-134.89	7.4579	-2.5644	93.548	-167.9	-6.5454	0.23122
say	Action Words		-106.02	1.6588	-3.3768	-116.04	2.7101	-0.61774	-105.92	0.14481	1.5532	-3.3423	-104.93	-7.3675	0.27047
scared	Descriptive Words		-212.97	1.8176	-3.3299	-210.41	3.0876	-0.18821	-204.5	1.1246	1.0913	-2.9243	-205.6	-8.6475	0.33031
scarf	Clothing		-138.62	1.6499	-3.5563	-149.97	2.3929	-1.169	-133.5	-2.7306	4.303	-3.6132	-134.19	-7.6235	0.23637
school	Places to Go		-164.45	1.6173	-3.2313	-133.7	2.9578	-0.2016	-132.16	6.6097	-1.8407	38.508	-154.39	-7.3883	0.31636
scissors	Small Household Items		-212.42	1.716	-3.2756	-219.38	3.0102	-0.20082	-208.9	0.67051	1.2906	-3.0688	-206.81	-7.9539	0.3232
see	Action Words		-202.51	1.3023	-3.1535	-171.34	2.4996	-0.57166	-164.17	7.4087	-2.4469	82.547	-187.16	-5.5261	0.26141
shake	Action Words		-126.99	1.5776	-3.4113	-112.85	2.5711	-0.79084	-110.7	7.5576	-2.5625	94.673	-135.69	-6.8562	0.2447
share	Action Words		-244.17	1.7245	-3.3441	-226.88	2.921	-0.36735	-226.74	3.7061	-0.4108	2.3067	-248.63	-7.8536	0.29709
she	Pronouns		-201.41	1.8705	-3.4097	-213.47	2.9815	-0.39552	-200.84	0.31418	1.6345	-3.3434	-198.28	-8.9572	0.31407
sheep	Animals (Real or Toy)		-175.98	1.3134	-3.2525	-147.48	2.3825	-0.79017	-139.69	7.4904	-2.5739	95.113	-174.06	-5.402	0.23124
shh	Games and Routines		-129.93	0.98929	-3.0006	-128.32	2.0003	-0.91509	-128.22	1.4173	0.28222	-1.8627	-128.45	-3.9533	0.22419
shirt	Clothing		-223.19	1.3927	-3.1258	-183.23	2.723	-0.32368	-175.46	7.7405	-2.495	90.805	-199.53	-6.2133	0.29997
shoe	Clothing		-164.82	0.80873	-2.683	-150.42	1.9581	-0.68092	-141.7	8.0718	-2.9209	147.17	-146.08	-3.9478	0.29386
shopping	Games and Routines		-152.96	1.5926	-3.2643	-151.33	2.8178	-0.37708	-147.93	1.0659	0.94435	-2.8131	-151.2	-7.0494	0.29192
shorts	Clothing		-227.1	1.596	-3.2388	-163.53	2.9468	-0.21917	-154.1	7.5066	-2.2946	71.32	-196.6	-7.3541	0.31313
shoulder	Body Parts		-211.72	1.6307	-3.3665	-179.79	2.7521	-0.55724	-174	7.3894	-2.3703	75.778	-221.5	-7.1931	0.26767
shovel	Outside Things		-220.49	1.5218	-3.2644	-186.27	2.7365	-0.45502	-181.13	7.1175	-2.2137	61.952	-213.39	-6.6454	0.27671
show	Action Words		-137.37	1.8962	-3.3465	-150.93	3.1659	-0.13312	-136.81	0.30744	1.6776	-3.2816	-142.13	-9.166	0.34225
shower	Furniture and Rooms		-214.26	1.4756	-3.2041	-173.56	2.7578	-0.36909	-166.69	7.6524	-2.4542	85.948	-197.92	-6.5091	0.28914
sick	Descriptive Words		-191.45	1.8634	-3.3095	-182.71	3.2223	-0.03073	-179.04	1.4629	0.95412	-2.7108	-186.05	-9.0848	0.35366
sidewalk	Outside Things		-138.3	1.8293	-3.3719	-157.79	2.9848	-0.34399	-137.64	-0.38363	2.1293	-3.4263	-141.5	-8.5715	0.31272
sing	Action Words		-182.32	1.5661	-3.2572	-145.65	2.829	-0.35611	-141.8	7.2607	-2.2375	64.868	-167.82	-6.9929	0.29255
sink	Furniture and Rooms		-174.01	1.6963	-3.2727	-139.33	3.0295	-0.17643	-138.28	5.6786	-1.3464	18.635	-159.83	-7.8974	0.32261
sister	People		-166.68	1.2009	-3.42	-173.35	1.9248	-1.4359	-161.99	-3.4547	4.4314	-3.5801	-165.24	-4.8402	0.17691
sit	Action Words		-226.96	1.2933	-3.1309	-184.45	2.5304	-0.51877	-172.8	7.5423	-2.4919	88.12	-205.83	-5.564	0.26926
sitter's name	People		-196.03	1.0028	-3.2683	-180.82	1.803	-1.3784	-173.3	7.2673	-2.7569	111.35	-201.19	-3.9247	0.17057
skate	Action Words		-126.75	1.9823	-3.4698	-125.05	3.0525	-0.40522	-123.64	1.3294	1.0172	-2.9836	-132.25	-9.908	0.32525
sky	Outside Things		-163.02	1.3538	-3.2449	-148.18	2.4397	-0.72692	-145.99	7.0331	-2.3168	68.201	-164.28	-5.5798	0.23978
sled	Vehicles (Real or Toy)		-124.35	1.7119	-3.5124	-115.65	2.6085	-0.88757	-113.9	7.7727	-2.6852	110.47	-134.93	-7.8825	0.25282
sleep	Action Words		-228.55	1.6161	-3.1761	-171.37	3.0843	-0.018137	-166.28	7.501	-2.2094	65.252	-185.13	-7.7827	0.35258
sleepy	Descriptive Words		-144.82	1.4651	-3.3416	-113.23	2.5235	-0.75065	-105.46	7.5592	-2.5626	94.796	-151.46	-6.1916	0.23922
slide	Outside Things		-246.81	1.3949	-3.1942	-192.8	2.6436	-0.47091	-178.9	7.5533	-2.4558	84.954	-229.97	-6.0352	0.27237
slipper	Clothing		-144.07	1.4626	-3.281	-128.25	2.5808	-0.62771	-127.4	5.5234	-1.4983	21.527	-142.99	-6.1989	0.25466
slow	Descriptive Words		-165.1	1.9517	-3.4286	-192.85	3.0346	-0.37329	-161.67	-1.0799	2.9072	-3.4995	-161.31	-9.6008	0.32853
smile	Action Words		-130.15	1.7116	-3.3495	-150.75	2.8333	-0.46452	-129.54	-0.31653	1.9498	-3.4039	-130.41	-7.7193	0.29024
snack	Games and Routines		-193.52	1.5564	-3.3052	-185.71	2.6919	-0.54698	-185.29	1.8392	0.45611	-2.0866	-193.06	-6.7471	0.26852
sneaker	Clothing		-128.75	1.23	-3.452	-117.87	1.9909	-1.4012	-113.68	7.084	-2.6299	94.924	-139.5	-5.0261	0.17784
snow	Outside Things		-167.6	1.4545	-3.2768	-146.41	2.5834	-0.61971	-145.02	6.3405	-1.906	39.471	-157.97	-6.2134	0.25664
snowman	Outside Things		-154.89	1.8416	-3.3622	-142.2	3.0762	-0.23785	-140.85	1.8242	0.68672	-2.4087	-150.92	-8.7915	0.3244
snowsuit	Clothing		-92.04	1.5412	-3.6294	-90.177	2.2131	-1.4257	-90.117	2.7176	-0.29171	3.2017e-07	-97.364	-7.1127	0.20902
so	Connecting Words		-126	1.8477	-3.5056	-125.99	2.7835	-0.71596	-125.19	1.08	1.0361	-3.1215	-131.98	-8.8717	0.28373
so big	Games and Routines		-198.85	1.2075	-3.3559	-195.52	2.0308	-1.2534	-195.52	2.0308	-3.0157e-07	-1.2534	-201.36	-4.8242	0.18776
soap	Small Household Items		-288.73	1.4272	-3.13	-247.48	2.7823	-0.26948	-239.5	7.4822	-2.3384	74.523	-269.22	-6.4091	0.30753
sock	Clothing		-155.28	1.038	-2.9164	-143.08	2.227	-0.61505	-139.44	7.2532	-2.4455	80.857	-144.47	-4.5171	0.27328
soda pop	Food and Drink		-150.81	1.3208	-3.2241	-131.36	2.4179	-0.72564	-127.71	7.2799	-2.4446	80.793	-147.29	-5.4509	0.23992
sofa	Furniture and Rooms		-106.03	1.6659	-3.4881	-105.58	2.5562	-0.90931	-104.77	1.0535	0.9023	-3.0508	-110.72	-7.5344	0.24803
soft	Descriptive Words		-163.68	1.5373	-3.356	-137.45	2.61	-0.68385	-132.71	7.7307	-2.6111	101.98	-169.15	-6.6182	0.25061
some	Quantifiers and Articles		-206.98	1.5826	-3.3005	-210.03	2.7292	-0.50581	-204.38	0.71125	1.1256	-3.045	-203.2	-6.9259	0.27644
soup	Food and Drink		-250.7	1.4568	-3.2278	-215.83	2.677	-0.474	-209.66	7.3316	-2.3409	73.054	-242.52	-6.289	0.27307
spaghetti	Food and Drink		-124.19	1.5874	-3.2219	-114.02	2.8936	-0.2554	-113.43	1.9307	0.49845	-1.9906	-123.56	-7.1229	0.30834
spill	Action Words		-175.11	1.7782	-3.3043	-184.17	3.0571	-0.18856	-173.55	0.51282	1.4372	-3.1669	-180.43	-8.2932	0.32574
splash	Action Words		-147.35	1.571	-3.3015	-131.29	2.7342	-0.50053	-130.83	4.5268	-0.92144	8.1556	-150.1	-6.8384	0.27295
spoon	Small Household Items		-225.99	1.2165	-3.0201	-184.28	2.5332	-0.4102	-172.04	7.7634	-2.5716	98.675	-191.08	-5.4922	0.29635
sprinkler	Outside Things		-144.29	1.6615	-3.3937	-125.73	2.7369	-0.60708	-124.72	6.2151	-1.7969	34.155	-147.86	-7.4309	0.26853
squirrel	Animals (Real or Toy)		-221.16	1.393	-3.2921	-190.41	2.472	-0.74511	-182.59	7.3931	-2.4912	86.09	-221.53	-5.815	0.23759
stairs	Furniture and Rooms		-181.69	1.4369	-3.1917	-146.86	2.6993	-0.41395	-140.73	7.2866	-2.2974	69.403	-169.24	-6.26	0.28228
stand	Action Words		-139.06	1.6729	-3.3233	-143.12	2.8429	-0.42124	-136.84	0.67126	1.2286	-3.1063	-139.27	-7.498	0.29055
star	Outside Things		-135.12	1.3039	-3.2343	-120.49	2.3662	-0.78763	-118.62	7.0214	-2.3448	70.122	-131.15	-5.3449	0.23313
stay	Action Words		-137.18	1.7455	-3.3196	-121.38	3.002	-0.25878	-121.21	2.4293	0.30387	-1.4742	-136.4	-8.0734	0.31295
stick	Outside Things		-149.08	1.5185	-3.2532	-147.55	2.7045	-0.47617	-144.84	1.0477	0.88859	-2.7837	-146.72	-6.5719	0.27658
sticky	Descriptive Words		-198.51	1.5834	-3.3465	-175.46	2.6931	-0.59234	-171.8	7.6216	-2.5118	90.691	-205.96	-6.8817	0.26208
stone	Outside Things		-198.39	1.5451	-3.5109	-203.88	2.3343	-1.1559	-197.62	-2.9826	4.407	-3.592	-198.63	-6.8202	0.22191
stop	Action Words		-160.92	1.4841	-3.1987	-140.05	2.7553	-0.36651	-139.1	5.6676	-1.4636	21.392	-153.06	-6.5112	0.29058
store	Places to Go		-217.64	1.5501	-3.1804	-153.65	2.9614	-0.14353	-143.89	7.6312	-2.3351	75.747	-178.59	-7.2361	0.32769
story	Toys		-115.49	1.5142	-3.2562	-109.33	2.6982	-0.48539	-108.43	1.562	0.60041	-2.347	-113.08	-6.545	0.27472
stove	Furniture and Rooms		-141.2	1.6653	-3.3407	-138.73	2.8067	-0.4769	-136.71	1.2063	0.88906	-2.8125	-144.41	-7.4185	0.28251
strawberry	Food and Drink		-127.89	1.5026	-3.246	-126.7	2.6872	-0.48518	-123.58	1.0035	0.9018	-2.8007	-122.9	-6.4948	0.27567
street	Outside Things		-190.11	1.7177	-3.2593	-181.07	3.0606	-0.13232	-179.49	1.6794	0.72897	-2.4019	-193.6	-7.9746	0.32959
stroller	Vehicles (Real or Toy)		-263.4	1.4248	-3.2484	-248.92	2.5596	-0.61277	-248.01	5.8356	-1.658	27.483	-263.77	-5.99	0.25512
stuck	Descriptive Words		-151.14	1.3535	-3.3471	-141.98	2.2947	-0.98387	-140.83	6.4638	-2.1338	51.355	-155.14	-5.5449	0.2148
sun	Outside Things		-150.79	1.5147	-3.1941	-125.5	2.8275	-0.29037	-124.32	6.1248	-1.6549	28.952	-138.16	-6.7686	0.30288
sweater	Clothing		-166.78	1.6071	-3.2856	-160.65	2.8112	-0.40746	-159.44	1.5341	0.68396	-2.4651	-167.69	-7.0999	0.28735
sweep	Action Words		-215.21	1.5506	-3.3374	-208.24	2.6262	-0.6493	-208.24	2.6262	1.1005e-07	-0.6493	-223.72	-6.6339	0.25537
swim	Action Words		-174.91	1.5306	-3.2437	-149.91	2.7721	-0.398	-148.22	6.7438	-2.0045	46.909	-166.94	-6.7274	0.28591
swing (item)	Outside Things		-189.97	1.3061	-3.112	-160.21	2.5635	-0.4672	-154.41	7.8035	-2.6025	102.32	-168.81	-5.6745	0.27938
swing(action)	Action Words		-207.68	1.3675	-3.1749	-172.79	2.5952	-0.49909	-165.82	7.5885	-2.4958	88.996	-190.46	-5.8849	0.27122
table	Furniture and Rooms		-165.97	1.6136	-3.2037	-133.33	3.002	-0.12847	-131.64	7.105	-2.0599	52.63	-152.57	-7.4718	0.3292
take	Action Words		-154.33	1.7384	-3.334	-138.52	2.9613	-0.31596	-138.52	2.9613	3.5903e-08	-0.31596	-158.27	-7.9678	0.3043
talk	Action Words		-125.65	1.7768	-3.3027	-145.45	3.0466	-0.19745	-125.46	0.1517	1.6728	-3.2693	-125.84	-8.3101	0.32697
tape	Small Household Items		-204.25	1.6044	-3.2852	-199.05	2.8046	-0.41363	-197.74	1.4714	0.71531	-2.5206	-206.61	-7.0696	0.28627
taste	Action Words		-191.36	1.7831	-3.3867	-211.48	2.875	-0.47105	-187.77	-3.7515	5.3367	-3.4754	-193.72	-8.2078	0.2957
teacher	People		-153.16	1.8343	-3.4197	-174.06	2.8851	-0.50521	-151.42	-0.70497	2.4289	-3.4924	-151.29	-8.6368	0.30018
tear	Action Words		-193.6	1.8617	-3.437	-217.8	2.8805	-0.53488	-182.08	-3.3851	5.118	-3.5002	-193.38	-8.8317	0.30103
teddy bear	Animals (Real or Toy)		-153	1.3242	-3.1645	-161.61	2.4607	-0.6219	-152.84	-0.2215	1.4605	-3.2287	-159.76	-5.4523	0.2548
telephone	Small Household Items		-181.88	1.4151	-3.0893	-163.76	2.7959	-0.21562	-163.59	3.5639	-0.37898	2.2024	-165.96	-6.4519	0.3222
thank you	Games and Routines		-77.593	1.1456	-2.9612	-81.377	2.3773	-0.5058	-77.411	0.2604	1.0158	-2.8526	-80.141	-4.9402	0.28483
that	Pronouns		-169.24	1.278	-3.2355	-171.52	2.2871	-0.868	-168.51	0.49672	0.97507	-3.0233	-166.76	-5.1616	0.22526
the	Quantifiers and Articles		-146.84	1.609	-3.3873	-149.8	2.6241	-0.71354	-145.51	0.61149	1.1826	-3.1842	-146.93	-7.05	0.25703
their	Pronouns		-123.2	2.049	-3.5145	-136	3.0038	-0.52572	-122.89	-0.3756	2.3851	-3.5465	-119.53	-10.697	0.33588
them	Pronouns		-163.64	1.9493	-3.4708	-150.86	3.0297	-0.4245	-149.47	7.3756	-2.2535	66.773	-175.09	-9.5961	0.31519
then	Connecting Words		-209.1	2.0139	-3.5213	-219.53	2.9468	-0.58978	-207.64	-2.7332	4.682	-3.5577	-208.01	-10.36	0.32369
these	Pronouns		-169.96	1.5762	-3.4529	-151.02	2.5215	-0.88886	-147.42	7.1488	-2.3943	74.966	-180.44	-6.9153	0.23722
they	Pronouns		-134.96	2.176	-3.441	-160.92	3.3538	-0.078693	-134.39	-0.44756	2.5611	-3.4777	-131.41	-11.718	0.39172
think	Action Words		-115.6	2.0701	-3.4555	-147.88	3.1313	-0.32018	-105.7	-3.0909	5.063	-3.4998	-111.08	-10.671	0.35323
thirsty	Descriptive Words		-199.53	1.6295	-3.3071	-160.2	2.8581	-0.38339	-154.66	7.7402	-2.4757	88.81	-196.35	-7.2961	0.28874
this	Pronouns		-123.18	1.3078	-3.2982	-115.81	2.2765	-0.94648	-115.78	2.6195	-0.17968	-0.081856	-121.4	-5.3209	0.21742
those	Pronouns		-113.12	1.82	-3.4795	-107.92	2.8044	-0.65693	-107.92	2.8031	0.00085853	-0.66069	-120.12	-8.6126	0.28289
throw	Action Words		-153.18	1.6255	-3.2384	-123.9	2.959	-0.20804	-123.38	4.4449	-0.7545	6.2967	-137.59	-7.4586	0.31688
tickle	Action Words		-161.5	1.349	-3.2141	-137.86	2.4882	-0.64559	-133.06	7.4149	-2.4732	84.842	-156.87	-5.6305	0.24982
tiger	Animals (Real or Toy)		-128.34	1.4413	-3.2469	-105.07	2.6077	-0.56305	-102.73	7.1708	-2.3015	68.49	-118.67	-6.1643	0.2627
tights	Clothing		-148.82	1.6786	-3.4944	-149.28	2.5609	-0.914	-148.05	0.84361	1.0506	-3.1928	-154.12	-7.6211	0.24913
time	Words about Time		-148.27	1.7835	-3.5054	-153.29	2.6786	-0.81917	-146.42	-2.8518	4.5403	-3.5622	-151.47	-8.3898	0.26946
tiny	Descriptive Words		-147.78	1.8159	-3.4765	-146.19	2.7942	-0.66434	-145.94	1.6973	0.6342	-2.5649	-155.55	-8.5469	0.28136
tired	Descriptive Words		-225.42	1.6433	-3.2959	-201.72	2.8785	-0.35197	-200.6	6.3449	-1.7639	33.811	-225.67	-7.3617	0.29427
tissue	Small Household Items		-164.5	1.5152	-3.2665	-147.23	2.6962	-0.49826	-146.32	5.9324	-1.6419	27.468	-165.38	-6.5296	0.27122
toast	Food and Drink		-153.09	1.3196	-3.1495	-154.67	2.4881	-0.57923	-151.6	0.67887	0.9367	-2.8505	-152.42	-5.5132	0.26155
today	Words about Time		-236.38	1.889	-3.4077	-230.79	3.0448	-0.32798	-229.75	1.6888	0.7626	-2.5963	-244.38	-9.0429	0.31719
toe	Body Parts		-179.93	1.2212	-3.0744	-168.71	2.4161	-0.57572	-167.59	6.4876	-2.0121	45.555	-174.44	-5.141	0.26464
toes as pigs	Games and Routines		-149.41	1.3527	-3.3456	-153.52	2.2672	-1.0118	-149.11	0.29765	1.151	-3.2393	-146.22	-5.5461	0.21512
tomorrow	Words about Time		-223.55	1.8029	-3.4075	-216.72	2.9111	-0.45787	-216.33	1.9751	0.52008	-2.2032	-231.45	-8.3762	0.29538
tongue	Body Parts		-129.18	1.4131	-3.2163	-126.19	2.572	-0.56635	-125.13	1.2924	0.66999	-2.5044	-129.81	-5.9495	0.26198
tonight	Words about Time		-195.33	1.8828	-3.4718	-200.08	2.8833	-0.57464	-195.33	-0.050796	1.9249	-3.4794	-200.35	-9.0606	0.29837
too	Quantifiers and Articles		-251.64	1.6424	-3.2887	-202.76	2.9221	-0.29915	-195.92	7.6991	-2.4168	83.104	-242.07	-7.4536	0.30051
tooth	Body Parts		-145.65	1.1701	-3.0796	-128.81	2.3152	-0.68063	-124.2	7.667	-2.649	105.45	-139.26	-4.8443	0.24928
toothbrush	Small Household Items		-169.29	1.4358	-3.1143	-138.87	2.8115	-0.22496	-134.98	7.6397	-2.4001	81.206	-151.88	-6.5119	0.31706
touch	Action Words		-114.64	1.7036	-3.3098	-142.89	2.8894	-0.36162	-111.8	-0.64917	2.1915	-3.4055	-120.19	-7.6754	0.30075
towel	Small Household Items		-205.47	1.4543	-3.1853	-163.6	2.749	-0.35818	-156.19	7.4807	-2.3675	76.74	-186.27	-6.4286	0.29143
toy	Toys		-168.47	1.3905	-3.1008	-163.2	2.7108	-0.31061	-162.19	1.5068	0.6003	-2.2173	-164.68	-6.1489	0.30438
tractor	Vehicles (Real or Toy)		-142.74	1.4331	-3.3534	-119.38	2.4428	-0.84403	-114.56	7.291	-2.4746	83.338	-146.27	-6.0203	0.23046
train	Vehicles (Real or Toy)		-217.51	1.4488	-3.1139	-159.59	2.8746	-0.16249	-149.04	7.8379	-2.4648	89.165	-174.28	-6.7724	0.32932
trash	Small Household Items		-206.72	1.3115	-3.3998	-206.23	2.1418	-1.1975	-205.98	1.1022	0.59169	-2.7533	-212.19	-5.3328	0.19661
tray	Small Household Items		-132.7	1.6887	-3.5567	-133.81	2.4811	-1.077	-131.64	-2.7137	4.3243	-3.6119	-137.15	-7.8556	0.24258
tree	Outside Things		-264.65	1.1748	-3.0672	-229.7	2.374	-0.61129	-218.46	7.6201	-2.5905	98.67	-241.65	-5.0237	0.26089
tricycle	Vehicles (Real or Toy)		-201.59	1.4936	-3.4686	-195.13	2.349	-1.0798	-194.51	5.9095	-1.8638	34.699	-210	-6.4148	0.21795
truck	Vehicles (Real or Toy)		-182.61	1.2343	-2.9804	-142.78	2.6231	-0.28509	-131.98	7.5898	-2.4338	83.651	-145.12	-5.7904	0.32299
try to	Helping Verbs		-117.07	1.7656	-3.418	-128.07	2.7999	-0.58374	-116.95	-0.20432	1.928	-3.4512	-118.99	-8.1101	0.28356
tummy	Body Parts		-228.26	1.3833	-3.1082	-194.08	2.7242	-0.30506	-188.54	7.4347	-2.3391	74.104	-204.27	-6.207	0.305
tuna	Food and Drink		-152.15	1.5735	-3.391	-141.94	2.5862	-0.75225	-141.46	5.0649	-1.2907	15.091	-159.54	-6.8083	0.24793
turkey	Animals (Real or Toy)		-215.87	1.5182	-3.3275	-191.73	2.6173	-0.6439	-187.92	7.3546	-2.4107	78.703	-218.86	-6.5068	0.25394
turn around	Games and Routines		-167.13	1.5637	-3.3158	-191.39	2.6381	-0.61549	-165.62	-0.4402	1.8854	-3.3997	-162.62	-6.7539	0.26546
turtle	Animals (Real or Toy)		-161.18	1.3333	-3.2116	-154.03	2.4367	-0.6946	-154.02	2.7141	-0.14156	-2.0297e-07	-161.84	-5.488	0.24431
uh oh	Sound Effects and Animal Sounds		-96.716	-0.020354	-2.1913	-96.757	-0.028506	-2.2305	-94.662	7.3691	-3.415	222.07	-98.152	-0.33049	0.12001
uncle	People		-116.25	1.4983	-3.313	-93.59	2.6044	-0.64005	-90.188	7.2406	-2.3563	73.179	-117.34	-6.398	0.25376
underpan	Clothing		-134.41	1.7603	-3.3481	-150.15	2.9262	-0.37089	-134.25	0.15287	1.6509	-3.3146	-131.78	-8.1119	0.30472
us	Pronouns		-120.93	2.0231	-3.5187	-123.76	2.9941	-0.5349	-120.69	0.5032	1.6094	-3.4217	-124.34	-10.406	0.32557
vacuum	Small Household Items		-127.2	1.478	-3.243	-113.92	2.6645	-0.5036	-113.88	2.8611	-0.1011	5.1472e-07	-124.23	-6.3465	0.27074
vagina	Body Parts		-95.101	1.1747	-3.5803	-87.602	1.7953	-1.7441	-83.872	7.928	-3.1949	190	-106.68	-4.9877	0.15803
vanilla	Food and Drink		-145.91	1.7783	-3.5022	-153.32	2.6702	-0.82394	-143.73	-2.8746	4.5551	-3.5603	-147.41	-8.3522	0.26917
vitamins	Food and Drink		-147.57	1.5272	-3.3271	-146.88	2.5958	-0.6674	-144.16	0.9518	0.91737	-2.9154	-144.19	-6.556	0.25563
vroom	Sound Effects and Animal Sounds		-224.6	-0.32795	-3.1316	-225.68	-0.52207	-3.7926	-221.29	6.8054	-3.7272	280.18	-234.6	-0.58962	0.048737
wait	Action Words		-173.9	1.7515	-3.3316	-200.92	2.9295	-0.34851	-171.48	-0.62981	2.2353	-3.4187	-178.5	-8.0025	0.30569
wake	Action Words		-136.5	1.8714	-3.3351	-148.33	3.1507	-0.13382	-134.99	0.47	1.5468	-3.2231	-138.42	-9.0026	0.34071
walk	Action Words		-189.47	1.4178	-3.1582	-180.13	2.6786	-0.4002	-180.13	2.6786	8.5553e-08	-0.4002	-190.87	-6.1156	0.28562
walker	Small Household Items		-148.7	1.7192	-3.5353	-160.54	2.5174	-1.0207	-143.5	-2.8244	4.4634	-3.5895	-145.73	-8.0318	0.2523
wanna	Helping Verbs		-211.09	1.5435	-3.2725	-175.09	2.764	-0.43676	-171.22	7.3257	-2.3069	70.398	-195.77	-6.8242	0.2815
was	Helping Verbs		-102.8	2.0835	-3.4608	-89.445	3.2572	-0.18935	-88.685	7.2719	-2.0795	54.738	-112.8	-10.782	0.35505
wash	Action Words		-298.34	1.5518	-3.2165	-249.71	2.8817	-0.26022	-242.01	7.4816	-2.3095	72.217	-282.96	-6.9919	0.30529
washer	Furniture and Rooms		-119.19	1.782	-3.3761	-112.3	2.94	-0.3895	-112.03	2.0927	0.4627	-2.0205	-127.65	-8.2145	0.2994
watch (item)	Small Household Items		-156.27	1.3941	-3.1965	-144.01	2.5802	-0.53696	-143.68	4.0037	-0.71793	5.1069	-154.97	-5.8918	0.26515
watch(action)	Action Words		-132.81	1.6614	-3.2891	-100.75	2.934	-0.28904	-97.89	7.2456	-2.1853	61.234	-130.1	-7.5319	0.30297
water (food)	Food and Drink		-227.07	1.144	-3.0124	-201.05	2.368	-0.56515	-193.73	7.6241	-2.5831	98.023	-203.1	-4.9836	0.27295
water (item)	Outside Things		-229.76	1.1658	-2.995	-205.38	2.4306	-0.48712	-198.52	7.6674	-2.5702	97.31	-209.67	-5.1432	0.28578
we	Pronouns		-189.41	1.853	-3.4434	-217.27	2.8461	-0.57834	-186.12	-1.0598	2.7928	-3.5196	-181.6	-8.8368	0.29981
were	Helping Verbs		-123.37	2.2529	-3.5005	-123.54	3.3762	-0.13597	-122.88	1.3365	1.2251	-3.1166	-128.93	-12.575	0.39521
wet	Descriptive Words		-178.41	1.4792	-3.1367	-148.5	2.8599	-0.19956	-145.93	7.3197	-2.2219	64.487	-160.36	-6.7441	0.3203
what	Question Words		-191.93	1.3733	-3.2344	-200.08	2.4535	-0.70328	-191.92	0.050374	1.3412	-3.2187	-191.62	-5.6699	0.24574
when	Question Words		-191.57	2.1759	-3.4555	-216.8	3.3093	-0.14396	-189.47	-2.9665	5.0433	-3.496	-187.56	-11.735	0.38672
where	Question Words		-214.69	1.583	-3.2999	-209.6	2.7438	-0.48995	-207.18	1.2726	0.80024	-2.6879	-205.37	-6.9763	0.27878
which	Question Words		-108.99	2.0864	-3.5418	-123.13	2.9798	-0.59459	-106.75	-2.4685	4.5054	-3.5714	-104.2	-11.165	0.34146
white	Descriptive Words		-162.91	1.6738	-3.3908	-167.11	2.7184	-0.6263	-162.28	0.46844	1.3386	-3.257	-166.86	-7.4487	0.26928
who	Question Words		-178.57	1.7674	-3.3778	-200.37	2.8659	-0.46861	-178.35	-0.17896	1.9041	-3.4087	-174.12	-8.1435	0.29654
why	Question Words		-150.92	1.6117	-3.3629	-147.77	2.6797	-0.62807	-146.71	1.3588	0.736	-2.6771	-155.23	-7.0439	0.26313
will	Helping Verbs		-170.42	2.0002	-3.4453	-207.59	3.0432	-0.39221	-160.91	-3.1805	5.0661	-3.4974	-162.72	-10.044	0.33712
wind	Outside Things		-186.58	1.5214	-3.3255	-167.83	2.6172	-0.64241	-165.57	7.0366	-2.2516	63.634	-190.43	-6.5108	0.25447
window	Furniture and Rooms		-144.29	1.5849	-3.1925	-139.28	2.9369	-0.18142	-136.89	1.3459	0.82363	-2.5552	-145.19	-7.1981	0.32114
windy	Descriptive Words		-166.35	1.6159	-3.3784	-147.45	2.6889	-0.63513	-145.1	7.1714	-2.2982	68.095	-173.77	-7.0915	0.26088
wipe	Action Words		-139.35	1.5659	-3.3061	-143.88	2.6878	-0.55335	-138.46	0.49099	1.2425	-3.1468	-142.9	-6.7626	0.26852
wish	Action Words		-156.23	2.0099	-3.5453	-178.01	2.8394	-0.74116	-151.76	-2.5647	4.5248	-3.577	-145.74	-10.498	0.32159
wolf	Animals (Real or Toy)		-117.32	1.5426	-3.4489	-111.21	2.4474	-0.96002	-111.2	2.8026	-0.19433	-5.2969e-07	-122.61	-6.6962	0.23106
woods	Places to Go		-155.71	1.7504	-3.5662	-149.02	2.5801	-0.98953	-148.38	6.682	-2.1686	54.879	-164.38	-8.3337	0.2543
woof..	Sound Effects and Animal Sounds		-125.3	0.33409	-2.7572	-125.44	0.69299	-1.9987	-125.29	-0.20344	0.4356	-2.9135	-124.64	-1.4611	0.12816
work (action)	Action Words		-278.38	1.556	-3.2284	-222.13	2.8832	-0.27074	-213.28	7.379	-2.2593	67.534	-253.1	-7.0598	0.30451
work (place)	Places to Go		-269.76	1.5544	-3.183	-209.08	2.9615	-0.14606	-200.94	7.4556	-2.2486	67.549	-227.76	-7.2723	0.32838
would	Helping Verbs		-112.94	2.1302	-3.5297	-133.28	3.0398	-0.52307	-108.96	-2.5743	4.6559	-3.5576	-105.47	-11.558	0.35646
write	Action Words		-127.35	1.6504	-3.3242	-131.53	2.8022	-0.46232	-126.14	0.56643	1.2717	-3.1476	-132.05	-7.309	0.28326
yard	Places to Go		-149.78	1.6896	-3.3481	-119.23	2.8762	-0.41428	-115.48	7.6482	-2.4326	83.831	-153.49	-7.6301	0.28825
yellow	Descriptive Words		-143	1.4922	-3.2978	-126.39	2.6076	-0.62028	-125.68	5.0718	-1.2611	14.692	-140.57	-6.3767	0.25697
yes	Games and Routines		-151.23	1.1722	-2.9633	-127.57	2.4871	-0.40238	-121.74	7.3177	-2.3619	74.786	-127.4	-5.3315	0.30415
yesterday	Words about Time		-99.638	1.9657	-3.5127	-96.75	2.9459	-0.56857	-96.748	3.1453	-0.1109	-6.1283e-10	-107.43	-9.8418	0.31041
yogurt	Food and Drink		-145.33	1.267	-3.2651	-128.14	2.2652	-0.91999	-123.43	7.2456	-2.5152	86.471	-148.51	-5.1066	0.21661
you	Pronouns		-186.45	1.5485	-3.2324	-181.89	2.7994	-0.35952	-179.35	1.2564	0.81447	-2.6314	-178.18	-6.8567	0.2943
your	Pronouns		-277.23	1.9406	-3.4075	-321.12	3.0405	-0.34103	-275.88	-0.36757	2.2389	-3.4521	-261.62	-9.5767	0.33524
yourself	Pronouns		-94.18	2.1538	-3.5287	-107.29	3.1071	-0.45018	-93.81	-0.48492	2.5998	-3.5596	-89.796	-11.795	0.36379
yucky	Descriptive Words		-113.05	1.1017	-3.1516	-116.55	2.051	-1.0133	-112.86	-0.35524	1.3202	-3.2714	-117.14	-4.2838	0.20708
yum yum	Sound Effects and Animal Sounds		-119.02	-0.047351	-3.0087	-119.02	-0.083523	-3.1079	-119.02	0.49588	-0.31674	-2.2465	-119.51	-0.89634	0.070348
zebra	Animals (Real or Toy)		-142.38	1.406	-3.3456	-130.24	2.3876	-0.89096	-129.18	6.0814	-1.8943	37.179	-144.54	-5.8447	0.22585
zipper	Clothing		-182.72	1.5038	-3.2471	-143.64	2.7388	-0.43374	-136.31	7.412	-2.3545	74.923	-175.73	-6.5589	0.27834
zoo	Places to Go		-151.17	1.4221	-3.3154	-131.87	2.4673	-0.77734	-128.62	7.3359	-2.4742	83.883	-153.44	-5.9404	0.23638
